# Supplementary material for: Deep Sequencing of the Transcriptomes of Soybean Aphid and Associated Endosymbionts
Source: PLoS One. 2012 Sep 12;7(9):e45161. doi: 10.1371/journal.pone.0045161 (PMC3440339; doi:10.1371/journal.pone.0045161)
Supplement: Table S1 — BLASTn hits for contigs identified by BLASTx to have similarity to barley sequences. The top two BLASTn hits are indicated. (XLSX) [file pone.0045161.s001.xlsx]

## Sheet: Sheet1
Table S1-- BLASTn hits (top two) for contigs identified by BLASTx to have similarity to Hordeum vulgare sequences
		BLASTn Top hit										Second hit
Contig name	Sequence desc.	Sequence length	Hit desc.	Hit ACC	E-Value	Similarity	Score	Alignment length	Positives		Sequence desc.	Hit desc.	Hit ACC	E-Value	Similarity	Score	Alignment length	Positives
sba_gut_contig_41	hordeum vulgare vulgare mrna for complete clone: niashv1100g05	1178	gi|326500037|dbj|AK359645.1|Hordeum vulgare subsp. vulgare mRNA for predicted protein, complete cds, clone: NIASHv1100G05	AK359645	0	89	1505.3	1175	1051		PREDICTED: Acyrthosiphon pisum max-like protein X-like (LOC100167235), mRNA	gi|328708143|ref|XM_001947336.2|	XM_001947336	0	86.163	1357.42	1178	1015
sba_gut_contig_106	hordeum vulgare vulgare mrna for complete clone: niashv1024j09	702	gi|326509076|dbj|AK355713.1|Hordeum vulgare subsp. vulgare mRNA for predicted protein, complete cds, clone: NIASHv1024J09	AK355713	0	91	710.01	520	478		Acyrthosiphon pisum mRNA for hypothetical protein, clone: 668O7, complete cds, full-insert cDNA sequence based on the ESTs (5&apos;-EST:FF323056, 3&apos;-EST:FF324778	gi|239799302|dbj|AK339874.1	AK339874	2.00912e-174	89.6996	621.645	466	418
sba_gut_contig_109	hordeum vulgare vulgare mrna for complete clone: niashv1003h10	1305	gi|326493285|dbj|AK353885.1|Hordeum vulgare subsp. vulgare mRNA for predicted protein, complete cds, clone: NIASHv1003H10	AK353885	0	95	1957.94	1305	1245		PREDICTED: Acyrthosiphon pisum serine/threonine-protein phosphatase PP1-alpha catalytic subunit-like (LOC100163362), mRNA	gi|328708078|ref|XM_001945867.2|	XM_001945867	0	92.2783	1817.28	1308	1207
sba_gut_contig_270	hordeum vulgare vulgare mrna for complete clone: niashv1099h20	1696	gi|326499919|dbj|AK359586.1|Hordeum vulgare subsp. vulgare mRNA for predicted protein, complete cds, clone: NIASHv1099H20	AK359586	0	94	2224.84	1510	1426		PREDICTED: Acyrthosiphon pisum protein disulfide-isomerase A6-like (LOC100168202), mRNA	gi|328714910|ref|XM_001948232.2|	XM_001948232	0	88.6525	2104.01	1692	1500
sba_gut_contig_321	hordeum vulgare vulgare mrna for complete clone: niashv1116m18	2233	gi|326509330|dbj|AK360373.1|Hordeum vulgare subsp. vulgare mRNA for predicted protein, complete cds, clone: NIASHv1116M18	AK360373	0	95	3121.11	1942	1858		PREDICTED: Acyrthosiphon pisum v-type proton ATPase catalytic subunit A-like (LOC100161355), mRNA	gi|328702830|ref|XM_001950855.2|	XM_001950855	0	92.6492	3029.14	2095	1941
sba_gut_contig_359	hordeum vulgare vulgare mrna for complete clone: niashv1061n02	120	gi|326527898|dbj|AK357787.1|Hordeum vulgare subsp. vulgare mRNA for predicted protein, complete cds, clone: NIASHv1061N02	AK357787	3.44208e-28	97	132.932	78	76		PREDICTED: Acyrthosiphon pisum hypothetical protein LOC100568771 (LOC100568771), mRNA	gi|328717422|ref|XM_003246155.1|	XM_003246155	7.58168e-24	93.5897	118.505	78	73
sba_gut_contig_638	toxoptera citricida 26s protease regulatory subunit 8 complete cds	1344	gi|52630926|gb|AY737534.1|Toxoptera citricida putative 26S protease regulatory subunit 8 mRNA, complete cds	AY737534	0	97	1968.76	1227	1191		Hordeum vulgare subsp. vulgare mRNA for predicted protein, complete cds, clone: NIASHv1117D22	gi|326509374|dbj|AK360395.1|	AK360395	0	93.4172	1932.69	1352	1263
sba_gut_contig_926	hordeum vulgare vulgare mrna for complete clone: niashv1108k19	2158	gi|326505993|dbj|AK360027.1|Hordeum vulgare subsp. vulgare mRNA for predicted protein, complete cds, clone: NIASHv1108K19	AK360027	0	95	3517.86	2169	2081		PREDICTED: Acyrthosiphon pisum putative ATP-dependent RNA helicase Pl10-like (LOC100165411), mRNA	gi|328706400|ref|XM_001950327.2|	XM_001950327	0	92.963	3209.48	2160	2008
sba_gut_contig_932	hordeum vulgare vulgare mrna for complete clone: niashv1043m17	115	gi|326518369|dbj|AK356999.1|Hordeum vulgare subsp. vulgare mRNA for predicted protein, complete cds, clone: NIASHv1043M17	AK356999	2.49418e-23	87	116.702	113	99		PREDICTED: Acyrthosiphon pisum renin receptor-like, transcript variant 2 (LOC100167123), mRN	gi|328719071|ref|XM_003246607.1|	XM_003246607	1.29202e-20	84.9558	107.685	113	96
sba_gut_contig_1041	hordeum vulgare vulgare mrna for complete clone: niashv1094l15	1743	gi|326495873|dbj|AK359348.1|Hordeum vulgare subsp. vulgare mRNA for predicted protein, complete cds, clone: NIASHv1094L15	AK359348	0	95	2630.6	1746	1659		PREDICTED: Acyrthosiphon pisum t-complex protein 1 subunit beta-like (LOC100159192), mRNA	gi|328716043|ref|XM_001946152.2|	XM_001946152	0	93.3333	2443.05	1710	1596
sba_gut_contig_1049	hordeum vulgare vulgare mrna for complete clone: niashv1011a14	489	gi|326495787|dbj|AK354771.1|Hordeum vulgare subsp. vulgare mRNA for predicted protein, complete cds, clone: NIASHv1011A14	AK354771	0	94	733.454	478	451		Acyrthosiphon pisum ribosomal protein L34 (Rpl34), mRNA	gi|209862728|ref|NM_001126189.2|	NM_001126189	0	90.3491		487	440
sba_gut_contig_1460	hordeum vulgare vulgare mrna for complete clone: niashv1086o01	300	gi|326492669|dbj|AK358980.1|Hordeum vulgare subsp. vulgare mRNA for predicted protein, complete cds, clone: NIASHv1086O01	AK358980	6.58209e-119	94	435.898	281	265		PREDICTED: Acyrthosiphon pisum zinc finger protein 62-like, transcript variant 2 (LOC100165878), mRNA	gi|328701284|ref|XM_003241504.1|	XM_003241504	2.01526e-106	91.1032	394.421	281	256
sba_gut_contig_1500	hordeum vulgare vulgare mrna for partial clone: niashv1022k06	411	gi|326508075|dbj|AK355562.1|Hordeum vulgare subsp. vulgare mRNA for predicted protein, partial cds, clone: NIASHv1022K06	AK355562	9.96261e-144	87	518.853	411	361		Acyrthosiphon pisum uncharacterized protein LOC100160152 (LOC100160152), mRNA &gt;gi|297242135|gb|HM047137.1| Acyrthosiphon pisum strain YR2 hypothetical protein mRNA, complete cds	gi|350539324|ref|NM_001245996.1|	NM_001245996	4.52702e-129	82.9978	470.162	447	371
sba_gut_contig_1794	hordeum vulgare vulgare mrna for complete clone: niashv1023j12	377	gi|326508907|dbj|AK355628.1|Hordeum vulgare subsp. vulgare mRNA for predicted protein, complete cds, clone: NIASHv1023J12	AK355628	2.42946e-157	93	563.937	377	351		PREDICTED: Acyrthosiphon pisum ubiquitin carboxyl-terminal hydrolase 4-like (LOC100164741), mRNA	gi|328715746|ref|XM_001948988.2|	XM_001948988	2.77446e-131	87.8947	477.376	380	334
sba_gut_contig_1831	hordeum vulgare vulgare mrna for partial clone: niashv1056d07	275	gi|326525424|dbj|AK357545.1|Hordeum vulgare subsp. vulgare mRNA for predicted protein, partial cds, clone: NIASHv1056D07	AK357545	7.2943e-23	79	116.702	137	109		Acyrthosiphon pisum cuticular protein 48 (cp48), mRNA	gi|288558051|ref|NM_001172250.1|	NM_001172250	1.60668e-18	79.4872	102.275	117	93
sba_gut_contig_1951	hordeum vulgare vulgare mrna for complete clone: niashv1119k05	104	gi|326510752|dbj|AK360515.1|Hordeum vulgare subsp. vulgare mRNA for predicted protein, complete cds, clone: NIASHv1119K05	AK360515	3.00188e-15	94	89.6514	79	75		PREDICTED: Acyrthosiphon pisum NOP58 ribonucleoprotein homolog (Nop58), mRNA	gi|328721468|ref|XM_001950918.2|	XM_001950918	2.30785e-10	89.0909	73.4211	55	49
sba_gut_contig_2020	acyrthosiphon pisum proactivator polypeptide-like mrna	2883	gi|328697283|ref|XM_001943209.2|PREDICTED: Acyrthosiphon pisum proactivator polypeptide-like (LOC100160257), mRNA	XM_001943209	0	85	2704.54	2423	2072		PREDICTED: Acyrthosiphon pisum hypothetical protein LOC100169068 (LOC100169068), mRNA	gi|328722621|ref|XM_001945382.2|	XM_001945382	0	89.5265	1811.87	1394	1248
sba_gut_contig_2468	hordeum vulgare vulgare mrna for complete clone: niashv1043l07	413	gi|326518359|dbj|AK356994.1|Hordeum vulgare subsp. vulgare mRNA for predicted protein, complete cds, clone: NIASHv1043L07	AK356994	1.9386e-89	81	338.516	351	287		PREDICTED: Acyrthosiphon pisum hypothetical protein LOC100570015 (LOC100570015), mRNA	gi|328716621|ref|XM_003245946.1|	XM_003245946	5.93545e-77	82.2581	297.039	310	255
sba_gut_contig_2794	hordeum vulgare vulgare mrna for complete clone: niashv1070n09	499	gi|326534101|dbj|AK358187.1|Hordeum vulgare subsp. vulgare mRNA for predicted protein, complete cds, clone: NIASHv1070N09	AK358187	1.95334e-90	87	342.123	291	256		PREDICTED: Acyrthosiphon pisum 40S ribosomal protein S24-like (LOC100168780), mRNA	gi|328697848|ref|XM_001943947.2|	XM_001943947	3.30777e-81	85.8131	311.466	289	248
sba_gut_contig_3806	hordeum vulgare vulgare mrna for complete clone: niashv1029h10	1668	gi|326510114|dbj|AK356056.1|Hordeum vulgare subsp. vulgare mRNA for predicted protein, complete cds, clone: NIASHv1029H10	AK356056	0	92	2226.64	1631	1501		PREDICTED: Acyrthosiphon pisum putative fatty acyl-CoA reductase CG5065-like (LOC100159797), mRNA	gi|328720029|ref|XM_001944324.2	XM_001944324	0	88.2353	1938.1	1615	1425
sba_gut_contig_3960	hordeum vulgare vulgare mrna for complete clone: niashv1047n02	302	gi|326522711|dbj|AK357187.1|Hordeum vulgare subsp. vulgare mRNA for predicted protein, complete cds, clone: NIASHv1047N02	AK357187	2.64809e-54	100	221.297	131	131		Acyrthosiphon pisum ACYPI000081 mRNA, clone: 675G11, complete cds, full-insert cDNA sequence based on the ESTs (5'-EST:FF322975, 3'-EST:FF324149)	gi|239788235|adj|AK340149.1|	AK340149	2e-24	96.1832	215	131	126
sba_gut_contig_4308	hordeum vulgare vulgare mrna for complete clone: niashv1071l02	1987	gi|326534201|dbj|AK358237.1|Hordeum vulgare subsp. vulgare mRNA for predicted protein, complete cds, clone: NIASHv1071L02	AK358237	0	94	3005.7	1984	1879		PREDICTED: Acyrthosiphon pisum rho GTPase-activating protein 12-like (LOC100162820), mRNA	gi|328723473|ref|XM_001944040.2	XM_001944040	0	91.8429	2756.83	1986	1824
sba_gut_contig_4399	hordeum vulgare vulgare mrna for complete clone: niashv1005k03	1517	gi|326493891|dbj|AK354189.1|Hordeum vulgare subsp. vulgare mRNA for predicted protein, complete cds, clone: NIASHv1005K03	AK354189	0	92	2093.19	1479	1371		Acyrthosiphon pisum mRNA, clone: ACI0AAD11YG07, full-insert cDNA sequence based on ESTs (5&apos;-EST:ACI0AAD11YG07AAM1, 3&apos;-EST ACI2AAD2YM07BBM1	gi|299886288|emb|FP926918.1|	FP926918	0	90.625	1945.32	1472	1334
sba_gut_contig_4621	hordeum vulgare vulgare mrna for complete clone: niashv1148k16	392	gi|326523604|dbj|AK361769.1|Hordeum vulgare subsp. vulgare mRNA for predicted protein, complete cds, clone: NIASHv1148K16	AK361769	1.23147e-129	86	471.966	403	347		Acyrthosiphon pisum mRNA, ACYPI002730-RA *	N/A	N/A	2e-72	91.8919	348.3	259	238
sba_gut_contig_5262	hordeum vulgare vulgare mrna for complete clone: niashv1030a16	644	gi|326510194|dbj|AK356096.1|Hordeum vulgare subsp. vulgare mRNA for predicted protein, complete cds, clone: NIASHv1030A16	AK356096	0	86	785.752	661	574		PREDICTED: Acyrthosiphon pisum nuclear distribution protein nudE homolog 1-like, transcript variant 2 (LOC100159170), mRNA	gi|328716314|ref|XM_003245846.1|	XM_003245846	2.09462e-148	78.4343	535.083	677	531
sba_gut_contig_5369	acyrthosiphon pisum 40s ribosomal protein s8-like mrna	772	gi|328709804|ref|XM_001946886.2|PREDICTED: Acyrthosiphon pisum 40S ribosomal protein S8-like (LOC100158866), mRNA	XM_001946886	0	94	1175.28	748	710		Hordeum vulgare subsp. vulgare mRNA for predicted protein, complete cds, clone: NIASHv1116P18	gi|326509348|dbj|AK360382.1|	AK360382	0	95.1678	1175.28	745	709
sba_gut_contig_5625	hordeum vulgare vulgare mrna for complete clone: niashv1084e18	179	gi|326490787|dbj|AK358850.1|Hordeum vulgare subsp. vulgare mRNA for predicted protein, complete cds, clone: NIASHv1084E18	AK358850	6.97376e-65	96	255.561	154	149		Acyrthosiphon pisum mRNA, clone: ACI0AAC1YN12, full-insert cDNA sequence based on ESTs (5&apos;-EST:ACI0AAC1YN12AAM1, 3&apos;-EST ACI0AAC1YN12NM1)	gi|299886453|emb|FP927083.1|	FP927083	8.49578e-64	96.1039	251.955	154	148
sba_gut_contig_5989	hordeum vulgare vulgare mrna for complete clone: niashv1026f23	1497	gi|326509632|dbj|AK355814.1|Hordeum vulgare subsp. vulgare mRNA for predicted protein, complete cds, clone: NIASHv1026F23	AK355814	0	92	2044.5	1479	1369		PREDICTED: Acyrthosiphon pisum proliferation-associated protein 2G4-like, transcript variant 2 (LOC100166800), mRNA	gi|328706544|ref|XM_003243079.1|	XM_003243079	0	89.9354	1451.19	1083	974
sba_gut_contig_6137	hordeum vulgare vulgare mrna for complete clone: niashv1067c18	1627	gi|326532783|dbj|AK358023.1|Hordeum vulgare subsp. vulgare mRNA for predicted protein, complete cds, clone: NIASHv1067C18	AK358023	0	93	2075.16	1416	1331		PREDICTED: Acyrthosiphon pisum endoplasmin-like (LOC100169283), mRNA	gi|328705837|ref|XM_001948902.2|	XM_001948902	0	92.8672	1995.81	1416	1315
sba_gut_contig_6852	hordeum vulgare vulgare mrna for complete clone: niashv3119a23	1811	gi|326520366|dbj|AK376247.1|Hordeum vulgare subsp. vulgare mRNA for predicted protein, complete cds, clone: NIASHv3119A23	AK376247	0	90	2448.46	1798	1626		PREDICTED: Acyrthosiphon pisum heat shock 70 kDa protein 4L-like (LOC100163455), mRNA	gi|328722902|ref|XM_001951757.2|	XM_001951757	0	87.8687	2224.84	1797	1579
sba_gut_contig_7523	hordeum vulgare vulgare mrna for partial clone: niashv1010o17	1878	gi|326495765|dbj|AK354760.1|Hordeum vulgare subsp. vulgare mRNA for predicted protein, partial cds, clone: NIASHv1010O17	AK354760	0	94	2818.15	1877	1768		PREDICTED: Acyrthosiphon pisum glycyl-tRNA synthetase-like (LOC100162044), miscRNA	gi|328713375|ref|XR_119310.1|	XR_119310	0	93.5003	2764.05	1877	1755
sba_gut_contig_8015	hordeum vulgare vulgare mrna for complete clone: niashv1005b17	1126	gi|326493739|dbj|AK354112.1|Hordeum vulgare subsp. vulgare mRNA for predicted protein, complete cds, clone: NIASHv1005B17	AK354112	0	94	1011.17	655	617		PREDICTED: Acyrthosiphon pisum hypothetical protein LOC100159662 (LOC100159662), mRNA	gi|328723807|ref|XM_001950331.2|	XM_001950331	0	90.0752	899.364	665	599
sba_gut_contig_8345	hordeum vulgare vulgare mrna for complete clone: niashv1028c08	555	gi|326509892|dbj|AK355944.1|Hordeum vulgare subsp. vulgare mRNA for predicted protein, complete cds, clone: NIASHv1028C08	AK355944	0	94	686.566	457	432		PREDICTED: Acyrthosiphon pisum hypothetical protein LOC100160993 (LOC100160993), mRNA	gi|328705329|ref|XM_001948064.2|	XM_001948064	3.03315e-101	91.3858	378.19	267	244
sba_gut_contig_8370	hordeum vulgare vulgare mrna for complete clone: niashv1115n04	1546	gi|326509242|dbj|AK360329.1|Hordeum vulgare subsp. vulgare mRNA for predicted protein, complete cds, clone: NIASHv1115N04	AK360329	0	92	2286.15	1552	1438		PREDICTED: Acyrthosiphon pisum tubulin beta-4 chain-like, transcript variant 2 (LOC100166459), mRNA	gi|328702460|ref|XM_003241860.1|	XM_003241860	0	90.3537	2136.47	1555	1405
sba_gut_contig_8805	hordeum vulgare vulgare mrna for complete clone: niashv1047n02	673	gi|326522711|dbj|AK357187.1|Hordeum vulgare subsp. vulgare mRNA for predicted protein, complete cds, clone: NIASHv1047N02	AK357187	0	96	767.718	463	448		Hordeum vulgare subsp. vulgare mRNA for predicted protein, complete cds, clone: NIASHv1005P19	gi|326493983|dbj|AK354235.1|	AK354235	0	96.5443	764.111	463	447
sba_gut_contig_9428	hordeum vulgare vulgare mrna for complete clone: niashv1061n02	1498	gi|326527898|dbj|AK357787.1|Hordeum vulgare subsp. vulgare mRNA for predicted protein, complete cds, clone: NIASHv1061N02	AK357787	0	94	2289.76	1467	1391		PREDICTED: Acyrthosiphon pisum tubulin alpha chain-like (LOC100169457), mRNA	gi|328717418|ref|XM_001948650.2|	XM_001948650	0	93.7244	2214.02	1466	1374
sba_gut_contig_9565	hordeum vulgare vulgare mrna for complete clone: niashv1103e14	881	gi|326504333|dbj|AK359790.1|Hordeum vulgare subsp. vulgare mRNA for predicted protein, complete cds, clone: NIASHv1103E14	AK359790	0	90	1108.55	873	786		PREDICTED: Acyrthosiphon pisum RNA polymerase-associated protein LEO1-like (LOC100168721), mRNA	gi|328700004|ref|XM_001951188.2|	XM_001951188	0	79.9363	829.033	942	753
sba_gut_contig_10524	hordeum vulgare vulgare mrna for complete clone: niashv1033d06	243	gi|326510656|dbj|AK356327.1|Hordeum vulgare subsp. vulgare mRNA for predicted protein, complete cds, clone: NIASHv1033D06	AK356327	5.19779e-100	94	372.78	241	227		PREDICTED: Acyrthosiphon pisum glycine dehydrogenase [decarboxylating], mitochondrial-like (LOC100164013), mRNA	gi|328698194|ref|XM_001943161.2|	XM_001943161	1.39476e-94	92.5311	354.747	241	223
sba_whole_aphid_contig_341	hordeum vulgare vulgare mrna for complete clone: niashv1028c08	654	gi|326509892|dbj|AK355944.1|Hordeum vulgare subsp. vulgare mRNA for predicted protein, complete cds, clone: NIASHv1028C08	AK355944	0	94	989.532	636	601		PREDICTED: Acyrthosiphon pisum hypothetical protein LOC100160993 (LOC100160993), mRNA	gi|328705329|ref|XM_001948064.2|	XM_001948064	0	91.5315	789.358	555	508
sba_whole_aphid_contig_698	hordeum vulgare vulgare mrna for complete clone: niashv1043m17	1093	gi|326518369|dbj|AK356999.1|Hordeum vulgare subsp. vulgare mRNA for predicted protein, complete cds, clone: NIASHv1043M17	AK356999	0	90	1447.59	1086	978		PREDICTED: Acyrthosiphon pisum renin receptor-like, transcript variant 3 (LOC100167123), mRNA	gi|328719070|ref|XM_001947038.2|	XM_001947038.	0	86.7854	1292.5	1067	926
sba_whole_aphid_contig_720	hordeum vulgare vulgare mrna for complete clone: niashv1029h10	1819	gi|326510114|dbj|AK356056.1|Hordeum vulgare subsp. vulgare mRNA for predicted protein, complete cds, clone: NIASHv1029H10	AK356056	0	91	2351.08	1796	1651		PREDICTED: Acyrthosiphon pisum putative fatty acyl-CoA reductase CG5065-like (LOC100159797), mRNA	gi|328720029|ref|XM_001944324.2|	XM_001944324	0	87.8771	2021.06	1790	1573
sba_whole_aphid_contig_894	hordeum vulgare vulgare mrna for complete clone: niashv1075p14	381	gi|326487271|dbj|AK358407.1|Hordeum vulgare subsp. vulgare mRNA for predicted protein, complete cds, clone: NIASHv1075P14	AK358407	3.43161e-54	87	221.297	178	156		PREDICTED: Acyrthosiphon pisum hypothetical protein LOC100162875 (LOC100162875), mRNA	gi|328717737|ref|XM_001943474.2|	XM_001943474	1.19881e-34	80	156.376	175	140
sba_whole_aphid_contig_1058	hordeum vulgare vulgare mrna for complete clone: niashv1075p14	531	gi|326487271|dbj|AK358407.1|Hordeum vulgare subsp. vulgare mRNA for predicted protein, complete cds, clone: NIASHv1075P14	AK358407	8.25903e-178	87	632.465	522	456		PREDICTED: Acyrthosiphon pisum hypothetical protein LOC100162875 (LOC100162875), mRNA	gi|328717737|ref|XM_001943474.2|	XM_001943474	2.52869e-165	85.6589	590.988	516	442
sba_whole_aphid_contig_1415	hordeum vulgare vulgare mrna for complete clone: niashv1005b17	1609	gi|326493739|dbj|AK354112.1|Hordeum vulgare subsp. vulgare mRNA for predicted protein, complete cds, clone: NIASHv1005B17	AK354112	0	93	1191.51	798	743		PREDICTED: Acyrthosiphon pisum hypothetical protein LOC100159662 (LOC100159662), mRNA	gi|328723807|ref|XM_001950331.2|	XM_001950331.2	0	88.8614	1049.04	808	718
sba_whole_aphid_contig_2332	hordeum vulgare vulgare mrna for complete clone: niashv1023j12	787	gi|326508907|dbj|AK355628.1|Hordeum vulgare subsp. vulgare mRNA for predicted protein, complete cds, clone: NIASHv1023J12	AK355628	0	91	1139.21	805	734		PREDICTED: Acyrthosiphon pisum ubiquitin carboxyl-terminal hydrolase 4-like (LOC100164741), mRNA	gi|328715746|ref|XM_001948988.2|	XM_001948988	0	89.9497	1072.49	796	716
sba_whole_aphid_contig_2346	hordeum vulgare vulgare mrna for complete clone: niashv1043l07	378	gi|326518359|dbj|AK356994.1|Hordeum vulgare subsp. vulgare mRNA for predicted protein, complete cds, clone: NIASHv1043L07	AK356994	6.56134e-76	82	293.432	290	240		PREDICTED: Acyrthosiphon pisum hypothetical protein LOC100570015 (LOC100570015), mRNA	gi|328716621|ref|XM_003245946.1|	XM_003245946	2.0089e-63	83.2669	251.955	251	209
sba_whole_aphid_contig_4116	hordeum vulgare vulgare mrna for complete clone: niashv1061n02	1523	gi|326527898|dbj|AK357787.1|Hordeum vulgare subsp. vulgare mRNA for predicted protein, complete cds, clone: NIASHv1061N02	AK357787	0	94	2336.65	1510	1428		PREDICTED: Acyrthosiphon pisum tubulin alpha chain-like (LOC100169457), mRNA	gi|328717418|ref|XM_001948650.2|	XM_001948650	0	93.8288	2278.94	1507	1414
sba_whole_aphid_contig_4223	hordeum vulgare vulgare mrna for complete clone: niashv1139k16	1091	gi|326518877|dbj|AK361393.1|Hordeum vulgare subsp. vulgare mRNA for predicted protein, complete cds, clone: NIASHv1139K16	AK361393	0	95	1433.16	925	879		Acyrthosiphon pisum polyadenylate-binding protein 2-like, transcript variant 1 (LOC100159220), mRNA	gi|328725435|ref|XM_001952402.2|	XM_001952402	0	91.8192	1297.91	929	853
sba_whole_aphid_contig_4665	hordeum vulgare vulgare mrna for partial clone: niashv1022k06	330	gi|326508075|dbj|AK355562.1|Hordeum vulgare subsp. vulgare mRNA for predicted protein, partial cds, clone: NIASHv1022K06	AK355562	3.55492e-110	87	407.044	327	285		Acyrthosiphon pisum uncharacterized protein LOC100160152 (LOC100160152), mRNA &gt;gi|297242135|gb|HM047137.1| Acyrthosiphon pisum strain YR2 hypothetical protein mRNA, complete cds	gi|350539324|ref|NM_001245996.1|	NM_001245996	3.55806e-91	81.1966	343.926	351	285
sba_whole_aphid_contig_4685	hordeum vulgare vulgare mrna for complete clone: niashv1033d06	103	gi|326510656|dbj|AK356327.1|Hordeum vulgare subsp. vulgare mRNA for predicted protein, complete cds, clone: NIASHv1033D06	AK356327	1.43463e-25	92	123.915	83	77		PREDICTED: Acyrthosiphon pisum glycine dehydrogenase [decarboxylating], mitochondrial-like (LOC100164013), mRNA	gi|328698194|ref|XM_001943161.2|	XM_001943161	7.43156e-23	90.3614	114.899	83	75
sba_whole_aphid_contig_4947	hordeum vulgare vulgare mrna for complete clone: niashv1030a16	558	gi|326510194|dbj|AK356096.1|Hordeum vulgare subsp. vulgare mRNA for predicted protein, complete cds, clone: NIASHv1030A16	AK356096	0	91	783.948	558	513		PREDICTED: Acyrthosiphon pisum nuclear distribution protein nudE homolog 1-like, transcript variant 2 (LOC100159170), mRNA	gi|328716314|ref|XM_003245846.1|	XM_003245846	3.70338e-176	85.2632	627.055	570	486
sba_whole_aphid_contig_5718	hordeum vulgare vulgare mrna for complete clone: niashv1119k05	1878	gi|326510752|dbj|AK360515.1|Hordeum vulgare subsp. vulgare mRNA for predicted protein, complete cds, clone: NIASHv1119K05	AK360515	0	94	2149.1	1422	1337		PREDICTED: Acyrthosiphon pisum NOP58 ribonucleoprotein homolog (Nop58), mRNA	gi|328721468|ref|XM_001950918.2|	XM_001950918	0	93.0985	2044.5	1391	1295
sba_whole_aphid_contig_5836	hordeum vulgare vulgare mrna for complete clone: niashv1011a14	389	gi|326495787|dbj|AK354771.1|Hordeum vulgare subsp. vulgare mRNA for predicted protein, complete cds, clone: NIASHv1011A14	AK354771	2.86674e-169	94	603.611	389	367		Acyrthosiphon pisum mRNA, clone: 153A23, full-insert cDNA sequence based on the ESTs (5&apos;-EST:EX626835, 3&apos;-EST:EX627178)	gi|239788454|dbj|AK340269.1|	AK340269	1.00147e-149	90.9561	538.69	387	352
sba_whole_aphid_contig_6135	toxoptera citricida 26s protease regulatory subunit 8 complete cds	1069	gi|52630926|gb|AY737534.1|Toxoptera citricida putative 26S protease regulatory subunit 8 mRNA, complete cds	AY737534	0	97	1575.63	959	931		Hordeum vulgare subsp. vulgare mRNA for predicted protein, complete cds, clone: NIASHv1117D22	gi|326509374|dbj|AK360395.1	AK360395	0	92.9858	1514.31	1055	981
sba_whole_aphid_contig_8337	hordeum vulgare vulgare mrna for partial clone: niashv1094p04	1826	gi|326495891|dbj|AK359357.1|Hordeum vulgare subsp. vulgare mRNA for predicted protein, partial cds, clone: NIASHv1094P04	AK359357	0	89	2365.5	1822	1628		PREDICTED: Acyrthosiphon pisum proactivator polypeptide-like (LOC100160257), mRNA	gi|328697283|ref|XM_001943209.2|	XM_001943209	0	85.814	1923.68	1720	1476
sba_whole_aphid_contig_8718	hordeum vulgare vulgare mrna for complete clone: niashv1040a08	192	gi|326515991|dbj|AK356804.1|Hordeum vulgare subsp. vulgare mRNA for predicted protein, complete cds, clone: NIASHv1040A08	AK356804	2.48193e-77	94	297.039	192	181		PREDICTED: Acyrthosiphon pisum importin subunit alpha-7-like (LOC100163141), mRNA	gi|328713139|ref|XM_001951713.2|	XM_001951713	5.46682e-73	92.6702	282.612	191	177
sba_whole_aphid_contig_8749	hordeum vulgare vulgare mrna for partial clone: niashv1032f18	713	gi|326510542|dbj|AK356270.1|Hordeum vulgare subsp. vulgare mRNA for predicted protein, partial cds, clone: NIASHv1032F18	AK356270	0	93	1072.49	712	665		PREDICTED: Acyrthosiphon pisum dynamin-like 120 kDa protein, mitochondrial-like, transcript variant 3 (LOC100158908), mRNA	gi|328711881|ref|XM_003244620.1|	XM_003244620	0	92.9775	1059.86	712	662
sba_whole_aphid_contig_8855	hordeum vulgare vulgare mrna for complete clone: niashv1100g05	828	gi|326500037|dbj|AK359645.1|Hordeum vulgare subsp. vulgare mRNA for predicted protein, complete cds, clone: NIASHv1100G05	AK359645	0	97	1330.37	813	790		PREDICTED: Acyrthosiphon pisum max-like protein X-like (LOC100167235), mRNA	gi|328708143|ref|XM_001947336.2|	XM_001947336	0	93.8499	1209.54	813	763
sba_whole_aphid_contig_8920	hordeum vulgare vulgare mrna for complete clone: niashv1070n09	290	gi|326534101|dbj|AK358187.1|Hordeum vulgare subsp. vulgare mRNA for predicted protein, complete cds, clone: NIASHv1070N09	AK358187	5.57067e-50	85	206.87	179	153		PREDICTED: Acyrthosiphon pisum 40S ribosomal protein S24-like (LOC100168780), mRNA	gi|328697848|ref|XM_001943947.2|	XM_001943947	2.70269e-41	82.0225	178.016	178	146
sba_whole_aphid_contig_9100	hordeum vulgare vulgare mrna for complete clone: niashv3119a23	2518	gi|326520366|dbj|AK376247.1|Hordeum vulgare subsp. vulgare mRNA for predicted protein, complete cds, clone: NIASHv3119A23	AK376247	0	91	3501.63	2534	2320		PREDICTED: Acyrthosiphon pisum heat shock 70 kDa protein 4L-like (LOC100163455), mRNA	gi|328722902|ref|XM_001951757.2|	XM_001951757	0	88.6525	3160.79	2538	2250
sba_whole_aphid_contig_9259	hordeum vulgare vulgare mrna for complete clone: niashv1026f23	1196	gi|326509632|dbj|AK355814.1|Hordeum vulgare subsp. vulgare mRNA for predicted protein, complete cds, clone: NIASHv1026F23	AK355814	0	94	1770.39	1199	1137		PREDICTED: Acyrthosiphon pisum proliferation-associated protein 2G4-like, transcript variant 2 (LOC100166800), mRNA	gi|328706544|ref|XM_003243079.1|	XM_003243079	0	90.1057	1406.11	1041	938
sba_whole_aphid_contig_9302	hordeum vulgare vulgare mrna for complete clone: niashv1067c18	1133	gi|326532783|dbj|AK358023.1|Hordeum vulgare subsp. vulgare mRNA for predicted protein, complete cds, clone: NIASHv1067C18	AK358023	0	93	1636.94	1133	1064		PREDICTED: Acyrthosiphon pisum endoplasmin-like (LOC100169283), mRNA	gi|328705837|ref|XM_001948902.2|	XM_001948902	0	92.9391	1581.04	1133	1053
sba_whole_aphid_contig_9399	hordeum vulgare vulgare mrna for complete clone: niashv1049o02	253	gi|326522914|dbj|AK357289.1|Hordeum vulgare subsp. vulgare mRNA for predicted protein, complete cds, clone: NIASHv1049O02	AK357289	1.04713e-83	87	318.679	256	225		PREDICTED: Acyrthosiphon pisum cytochrome P450 6j1-like (LOC100574848), mRNA	gi|328706124|ref|XM_003242954.1|	XM_003242954	1.77321e-74	86.2745	288.022	255	220
sba_whole_aphid_contig_9695	hordeum vulgare vulgare mrna for complete clone: niashv1005k03	1467	gi|326493891|dbj|AK354189.1|Hordeum vulgare subsp. vulgare mRNA for predicted protein, complete cds, clone: NIASHv1005K03	AK354189	0	92	2089.59	1461	1357		Acyrthosiphon pisum mRNA, clone: ACI0AAD11YG07, full-insert cDNA sequence based on ESTs (5&apos;-EST:ACI0AAD11YG07AAM1, 3&apos;-EST ACI2AAD2YM07BBM1)	gi|299886288|emb|FP926918.1|	FP926918	0	90.7266	1925.48	1445	1311
sba_whole_aphid_contig_9831	hordeum vulgare vulgare mrna for partial clone: niashv1010o17	2197	gi|326495765|dbj|AK354760.1|Hordeum vulgare subsp. vulgare mRNA for predicted protein, partial cds, clone: NIASHv1010O17	AK354760	0	93	3204.07	2180	2039		PREDICTED: Acyrthosiphon pisum glycyl-tRNA synthetase-like (LOC100162044), miscRNA	gi|328713375|ref|XR_119310.1|	XR_119310	0	92.2936	3086.85	2180	2012
sba_whole_aphid_contig_10009	hordeum vulgare vulgare mrna for complete clone: niashv1099h20	1668	gi|326499919|dbj|AK359586.1|Hordeum vulgare subsp. vulgare mRNA for predicted protein, complete cds, clone: NIASHv1099H20	AK359586	0	94	2147.3	1405	1325		PREDICTED: Acyrthosiphon pisum protein disulfide-isomerase A6-like (LOC100168202), mRNA	gi|328714910|ref|XM_001948232.2|	XM_001948232	0	88.8469	2039.09	1587	1410
sba_whole_aphid_contig_10304	hordeum vulgare vulgare mrna for complete clone: niashv1003h10	1315	gi|326493285|dbj|AK353885.1|Hordeum vulgare subsp. vulgare mRNA for predicted protein, complete cds, clone: NIASHv1003H10	AK353885	0	95	1975.98	1315	1255		PREDICTED: Acyrthosiphon pisum serine/threonine-protein phosphatase PP1-alpha catalytic subunit-like (LOC100163362), mRNA	gi|328708078|ref|XM_001945867.2|	XM_001945867	0	92.2727	1833.51	1320	1218
sba_whole_aphid_contig_10462	hordeum vulgare vulgare mrna for complete clone: niashv1148k16	1330	gi|326523604|dbj|AK361769.1|Hordeum vulgare subsp. vulgare mRNA for predicted protein, complete cds, clone: NIASHv1148K16	AK361769	0	90	1420.54	1022	929		PREDICTED: Acyrthosiphon pisum cyclic AMP-dependent transcription factor ATF-4-like (LOC100161513), mRNA	gi|328722226|ref|XM_003247466.1|	XM_003247466	0	92.3747	670.336	459	424
sba_whole_aphid_contig_10990	hordeum vulgare vulgare mrna for complete clone: niashv1071l02	1215	gi|326534201|dbj|AK358237.1|Hordeum vulgare subsp. vulgare mRNA for predicted protein, complete cds, clone: NIASHv1071L02	AK358237	0	94	1846.13	1205	1137		PREDICTED: Acyrthosiphon pisum rho GTPase-activating protein 12-like (LOC100162820), mRNA	gi|328723473|ref|XM_001944040.2|	XM_001944040	0	91.6183	1692.85	1205	1104
sba_whole_aphid_contig_11167	hordeum vulgare vulgare mrna for complete clone: niashv1011a14	183	gi|326495787|dbj|AK354771.1|Hordeum vulgare subsp. vulgare mRNA for predicted protein, complete cds, clone: NIASHv1011A14	AK354771	5.88233e-66	93	259.168	173	162		Acyrthosiphon pisum mRNA, clone: 153A23, full-insert cDNA sequence based on the ESTs (5&apos;-EST:EX626835, 3&apos;-EST:EX627178	gi|239788454|dbj|AK340269.1|	AK340269	1.47836e-54	88.2022	221.297	178	157
sba_whole_aphid_contig_11170	acyrthosiphon pisum cuticular protein 28 mrna	165	gi|239799302|dbj|AK339874.1|Acyrthosiphon pisum mRNA for hypothetical protein, clone: 668O7, complete cds, full-insert cDNA sequence based on the ESTs (5'-EST:FF323056, 3'-EST:FF324778)	AK339874	8.19516e-70	96	271.792	165	159		Acyrthosiphon pisum cuticular protein 28 (cp28), mRNA	gi|197209838|ref|NM_001134289.1|	NM_001134289	8.19516e-70	96.3636	271.792	165	159
sba_whole_aphid_contig_12150	hordeum vulgare vulgare mrna for complete clone: niashv1103e14	867	gi|326504333|dbj|AK359790.1|Hordeum vulgare subsp. vulgare mRNA for predicted protein, complete cds, clone: NIASHv1103E14	AK359790	0	90	1108.55	873	786		PREDICTED: Acyrthosiphon pisum RNA polymerase-associated protein LEO1-like (LOC100168721), mRNA	gi|328700004|ref|XM_001951188.2|	XM_001951188	0	79.9363	829.033	942	753
sba_whole_aphid_contig_13011	hordeum vulgare vulgare mrna for complete clone: niashv1108k19	2182	gi|326505993|dbj|AK360027.1|Hordeum vulgare subsp. vulgare mRNA for predicted protein, complete cds, clone: NIASHv1108K19	AK360027	0	96	3525.07	2168	2082		PREDICTED: Acyrthosiphon pisum putative ATP-dependent RNA helicase Pl10-like (LOC100165411), mRNA	gi|328706400|ref|XM_001950327.2|	XM_001950327	0	93.0051	3229.32	2173	2021
sba_whole_aphid_contig_13261	hordeum vulgare vulgare mrna for complete clone: niashv1115n04	1529	gi|326509242|dbj|AK360329.1|Hordeum vulgare subsp. vulgare mRNA for predicted protein, complete cds, clone: NIASHv1115N04	AK360329	0	92	2235.66	1512	1403		PREDICTED: Acyrthosiphon pisum tubulin beta-4 chain-like, transcript variant 1 (LOC100166459), mRNA	gi|328702458|ref|XM_001943558.2|	XM_001943558	0	90.7692	2073.36	1495	1357
sba_whole_aphid_contig_13526	hordeum vulgare vulgare mrna for complete clone: niashv1116p18	693	gi|326509348|dbj|AK360382.1|Hordeum vulgare subsp. vulgare mRNA for predicted protein, complete cds, clone: NIASHv1116P18	AK360382	0	94	1002.16	642	608		PREDICTED: Acyrthosiphon pisum 40S ribosomal protein S8-like (LOC100158866), mRNA	gi|328709804|ref|XM_001946886.2|	XM_001946886	0	94.5398	998.549	641	606
sba_whole_aphid_contig_13729	hordeum vulgare vulgare mrna for complete clone: niashv1086o01	532	gi|326492669|dbj|AK358980.1|Hordeum vulgare subsp. vulgare mRNA for predicted protein, complete cds, clone: NIASHv1086O01	AK358980	0	93	771.325	532	496		PREDICTED: Acyrthosiphon pisum zinc finger protein 62-like, transcript variant 2 (LOC100165878), mRNA	gi|328701284|ref|XM_003241504.1|	XM_003241504	0	91.1654	717.224	532	485
sba_whole_aphid_contig_13819	hordeum vulgare vulgare mrna for complete clone: niashv1094l15	1805	gi|326495873|dbj|AK359348.1|Hordeum vulgare subsp. vulgare mRNA for predicted protein, complete cds, clone: NIASHv1094L15	AK359348	0	94	2617.97	1762	1667		PREDICTED: Acyrthosiphon pisum t-complex protein 1 subunit beta-like (LOC100159192), mRNA	gi|328716043|ref|XM_001946152.2|	XM_001946152	0	91.408	2425.01	1804	1649
sba_whole_aphid_contig_14223	hordeum vulgare vulgare mrna for complete clone: niashv1033d06	2341	gi|326510656|dbj|AK356327.1|Hordeum vulgare subsp. vulgare mRNA for predicted protein, complete cds, clone: NIASHv1033D06	AK356327	0	91	3323.09	2329	2139		PREDICTED: Acyrthosiphon pisum glycine dehydrogenase [decarboxylating], mitochondrial-like (LOC100164013), mRNA	gi|328698194|ref|XM_001943161.2|	XM_001943161	0	90.0386	3133.74	2329	2097
sba_whole_aphid_contig_14476	hordeum vulgare vulgare mrna for complete clone: niashv1116m18	1947	gi|326509330|dbj|AK360373.1|Hordeum vulgare subsp. vulgare mRNA for predicted protein, complete cds, clone: NIASHv1116M18	AK360373	0	95	3023.73	1884	1801		PREDICTED: Acyrthosiphon pisum v-type proton ATPase catalytic subunit A-like (LOC100161355), mRNA	gi|328702830|ref|XM_001950855.2|	XM_001950855	0	93.1593	2868.64	1915	1784
sba_whole_aphid_contig_14515	acyrthosiphon pisum cuticular protein 48 mrna	940	gi|288558051|ref|NM_001172250.1|Acyrthosiphon pisum cuticular protein 48 (cp48), mRNA	NM_001172250	4.61805e-165	75	590.988	986	748		Hordeum vulgare subsp. vulgare mRNA for predicted protein, partial cds, clone: NIASHv1056D07	gi|326525424|dbj|AK357545.1|	AK357545	6.85379e-163	77.7136	583.774	866	673
sba_whole_aphid_contig_14572	hordeum vulgare vulgare mrna for complete clone: niashv1108k19	102	gi|326505993|dbj|AK360027.1|Hordeum vulgare subsp. vulgare mRNA for predicted protein, complete cds, clone: NIASHv1108K19	AK360027	1.32329e-38	96	167.196	102	98		PREDICTED: Acyrthosiphon pisum putative ATP-dependent RNA helicase Pl10-like (LOC100165411), mRNA	gi|328706400|ref|XM_001950327.2|	XM_001950327	2.91475e-34	93.1373	152.769	102	95
sba_whole_aphid_contig_15276	acyrthosiphon pisum ribosomal protein s18 mrna	802	gi|209693453|ref|NM_001126217.2|Acyrthosiphon pisum ribosomal protein S18 (Rps18), mRNA	NM_001126217	0	94	866.903	567	533		Hordeum vulgare subsp. vulgare mRNA for predicted protein, complete cds, clone: NIASHv1005P19	gi|326493983|dbj|AK354235.1|	AK354235	0	96.3671	857.886	523	504
											* Local BLAST result using pea aphid mRNA database.
