# Supplementary material for: Deep Sequencing of the Transcriptomes of Soybean Aphid and Associated Endosymbionts
Source: PLoS One. 2012 Sep 12;7(9):e45161. doi: 10.1371/journal.pone.0045161 (PMC3440339; doi:10.1371/journal.pone.0045161)
Supplement: Table S2 — Non-redundant hits of Buchnera genes by BLASTx. The list contains the contig ID, length, and BLAST hit descriptions for 602 sequences. (XLSX) [file pone.0045161.s002.xlsx]

## Sheet: Sheet5
									Table S1-- Non-redundant hits of Buchnera genes by BLAST x
Contig ID		Length of contigs	hit gene discriptions
NODE_310028_length_293_cov_3.815700		311	gi|167614191|gb|ABZ89696.1|		UDP-N-acetylglucosamine--N-acetylmuramyl-(pentapeptide) pyrophosphoryl-undecaprenol N-acetylglucosamine transferase [Buchnera aphidicola]
NODE_130111_length_125_cov_4.792000		155	gi|21672549|ref|NP_660616.1|		anthranilate phosphoribosyltransferase [Buchnera aphidicola str. Sg (Schizaphis graminum)] &gt;gi|1174788|sp|P42392.1|TRPD_BUCAP RecName: Full=Anthranilate phosphoribosyltransferase &gt;gi|396656|emb|CAA79498.1| phosphoribosyl anthranilate transferase [Buchnera aphidicola] &gt;gi|21623174|gb|AAM67827.1| anthranilate phosphoribosyltransferase [Buchnera aphidicola str. Sg (Schizaphis graminum)]
NODE_30065_length_163_cov_10.429448		189	gi|345539243|gb|AEO08110.1|		thioredoxin reductase [Buchnera aphidicola str. Ua (Uroleucon ambrosiae)]
NODE_138649_length_257_cov_6.513618		281	gi|345538469|gb|AEO08446.1|		type III secretion system protein [Buchnera aphidicola str. Ak (Acyrthosiphon kondoi)]
NODE_78872_length_193_cov_3.896373		219	gi|4038324|gb|AAC97364.1|		methionyl-tRNA synthetase [Buchnera aphidicola]
NODE_113101_length_78_cov_3.474359		108	gi|345538929|gb|AEO08906.1|		50S ribosomal protein L31 [Buchnera aphidicola str. Ak (Acyrthosiphon kondoi)]
NODE_61722_length_170_cov_12.488235		188	gi|311085888|gb|ADP65970.1|		carbamoyl phosphate synthase small subunit [Buchnera aphidicola str. LL01 (Acyrthosiphon pisum)] &gt;gi|311086460|gb|ADP66541.1| carbamoyl phosphate synthase small subunit [Buchnera aphidicola str. TLW03 (Acyrthosiphon pisum)] &gt;gi|311087041|gb|ADP67121.1| carbamoyl phosphate synthase small subunit [Buchnera aphidicola str. JF99 (Acyrthosiphon pisum)]
NODE_49605_length_324_cov_22.780865		342	gi|50428435|dbj|BAD30015.1|		chaperone protein DnaK [Buchnera aphidicola]
NODE_58994_length_147_cov_6.047619		167	gi|345538673|gb|AEO08650.1|		glyceraldehyde 3-phosphate dehydrogenase A [Buchnera aphidicola str. Ak (Acyrthosiphon kondoi)]
NODE_360022_length_108_cov_2.037037		128	gi|345538590|gb|AEO08567.1|		spermidine synthase [Buchnera aphidicola str. Ak (Acyrthosiphon kondoi)]
NODE_15102_length_195_cov_137.307693		213	gi|345538985|gb|AEO07852.1|		co-chaperonin GroES [Buchnera aphidicola str. Ua (Uroleucon ambrosiae)]
NODE_146716_length_155_cov_2.374193		185	gi|21672587|ref|NP_660654.1|		pyruvate kinase [Buchnera aphidicola str. Sg (Schizaphis graminum)] &gt;gi|25008683|sp|Q8K9M3.1|KPYK_BUCAP RecName: Full=Pyruvate kinase; Short=PK &gt;gi|21623216|gb|AAM67865.1| pyruvate kinase [Buchnera aphidicola str. Sg (Schizaphis graminum)]
NODE_271906_length_207_cov_4.309179		227	gi|345538645|gb|AEO08622.1|		lipoyl synthase [Buchnera aphidicola str. Ak (Acyrthosiphon kondoi)]
NODE_138354_length_124_cov_2.395161		154	gi|2827037|gb|AAC38129.1|		termination factor Rho [Buchnera aphidicola]
NODE_30486_length_83_cov_12.831326		113	gi|345538750|gb|AEO08727.1|		cell division protein FtsH [Buchnera aphidicola str. Ak (Acyrthosiphon kondoi)]
NODE_105031_length_141_cov_3.709220		163	gi|15617079|ref|NP_240292.1|		DNA polymerase III subunits gamma and tau [Buchnera aphidicola str. APS (Acyrthosiphon pisum)] &gt;gi|219681831|ref|YP_002468217.1| DNA polymerase III subunits gamma and tau [Buchnera aphidicola str. 5A (Acyrthosiphon pisum)] &gt;gi|219682386|ref|YP_002468770.1| DNA polymerase III subunits gamma and tau [Buchnera aphidicola str. Tuc7 (Acyrthosiphon pisum)] &gt;gi|257471534|ref|ZP_05635533.1| DNA …
NODE_96862_length_215_cov_4.981395		235	gi|21672820|ref|NP_660887.1|		ferridoxin NADP reductase [Buchnera aphidicola str. Sg (Schizaphis graminum)] &gt;gi|8134461|sp|Q9Z615.1|FENR_BUCAP RecName: Full=Ferredoxin--NADP reductase; Short=FNR; AltName: Full=Flavodoxin reductase; Short=FLDR; Short=FLXR &gt;gi|4378707|gb|AAD19635.1| ferridoxin NADP+ reductase [Buchnera aphidicola] &gt;gi|21623472|gb|AAM68098.1| ferridoxin NADP reductase [Buchnera aphidicola str. Sg (Schiz…
NODE_17162_length_185_cov_4.254054		207	gi|21672300|ref|NP_660367.1|		F0F1 ATP synthase subunit alpha [Buchnera aphidicola str. Sg (Schizaphis graminum)] &gt;gi|22654217|sp|O51874.2|ATPA_BUCAP RecName: Full=ATP synthase subunit alpha; AltName: Full=ATP synthase F1 sector subunit alpha; AltName: Full=F-ATPase subunit alpha &gt;gi|21622898|gb|AAM67578.1| ATP synthase alpha chain [Buchnera aphidicola str. Sg (Schizaphis graminum)]
NODE_162007_length_270_cov_5.070370		288	gi|21672341|ref|NP_660408.1|		argininosuccinate lyase [Buchnera aphidicola str. Sg (Schizaphis graminum)] &gt;gi|25008138|sp|Q8KA59.1|ARLY_BUCAP RecName: Full=Argininosuccinate lyase; Short=ASAL; AltName: Full=Arginosuccinase &gt;gi|21622943|gb|AAM67619.1| argininosuccinate lyase [Buchnera aphidicola str. Sg (Schizaphis graminum)]
NODE_119689_length_107_cov_2.766355		135	gi|345538805|gb|AEO08782.1|		leucyl-tRNA synthetase [Buchnera aphidicola str. Ak (Acyrthosiphon kondoi)]
NODE_49764_length_137_cov_43.226276		155	gi|345538946|gb|AEO08923.1|		ATP-dependent DNA helicase Rep [Buchnera aphidicola str. Ak (Acyrthosiphon kondoi)]
NODE_108162_length_249_cov_3.357430		279	gi|1174795|sp|P42388.1|TRPG_BUCAP		RecName: Full=Anthranilate synthase component 2; AltName: Full=Anthranilate synthase component II; AltName: Full=Glutamine amido-transferase &gt;gi|472882|emb|CAA79932.1| anthranilate synthase, component II [Buchnera aphidicola]
NODE_106331_length_159_cov_16.849056		187	gi|219682474|ref|YP_002468858.1|		ATP-dependent protease peptidase subunit [Buchnera aphidicola str. Tuc7 (Acyrthosiphon pisum)] &gt;gi|219622207|gb|ACL30363.1| ATP-dependent protease peptidase subunit [Buchnera aphidicola str. Tuc7 (Acyrthosiphon pisum)]
NODE_39385_length_624_cov_10.891026		644	gi|345538535|gb|AEO08512.1|		DnaJ protein [Buchnera aphidicola str. Ak (Acyrthosiphon kondoi)]
NODE_88065_length_182_cov_3.604396		202	gi|219681462|ref|YP_002467847.1|		flagellar biosynthetic protein FliR [Buchnera aphidicola str. 5A (Acyrthosiphon pisum)] &gt;gi|219682018|ref|YP_002468402.1| flagellar biosynthetic protein FliR [Buchnera aphidicola str. Tuc7 (Acyrthosiphon pisum)] &gt;gi|257471137|ref|ZP_05635136.1| flagellar biosynthetic protein FliR [Buchnera aphidicola str. LSR1 (Acyrthosiphon pisum)] &gt;gi|219621751|gb|ACL29907.1| flagellar biosynthetic pro…
NODE_129264_length_83_cov_8.409638		101	gi|21672645|ref|NP_660712.1|		transcription elongation factor GreA [Buchnera aphidicola str. Sg (Schizaphis graminum)] &gt;gi|25008517|sp|Q8K9G6.1|GREA_BUCAP RecName: Full=Transcription elongation factor greA; AltName: Full=Transcript cleavage factor greA &gt;gi|21623280|gb|AAM67923.1| transcription elongation factor GreA [Buchnera aphidicola str. Sg (Schizaphis graminum)]
NODE_191660_length_96_cov_2.281250		126	gi|21672383|ref|NP_660450.1|		hypothetical protein BUsg091 [Buchnera aphidicola str. Sg (Schizaphis graminum)] &gt;gi|22654300|sp|Q9ZHE8.2|Y091_BUCAP RecName: Full=UPF0115 protein BUsg_091 &gt;gi|21622989|gb|AAM67661.1| hypothetical 21.2 kDa protein [Buchnera aphidicola str. Sg (Schizaphis graminum)]
NODE_231994_length_272_cov_5.294117		292	gi|21672349|ref|NP_660416.1|		3,4-dihydroxy-2-butanone 4-phosphate synthase [Buchnera aphidicola str. Sg (Schizaphis graminum)] &gt;gi|25009057|sp|Q8KA55.1|RIBB_BUCAP RecName: Full=3,4-dihydroxy-2-butanone 4-phosphate synthase; Short=DHBP synthase &gt;gi|21622952|gb|AAM67627.1| 3,4-dihydroxy-2-butanone 4-phosphate synthase [Buchnera aphidicola str. Sg (Schizaphis graminum)]
NODE_118479_length_200_cov_3.270000		220	gi|21672784|ref|NP_660851.1|		3-dehydroquinate synthase [Buchnera aphidicola str. Sg (Schizaphis graminum)] &gt;gi|25008141|sp|Q8K939.1|AROB_BUCAP RecName: Full=3-dehydroquinate synthase &gt;gi|21623432|gb|AAM68062.1| 3-dehydroquinate synthase [Buchnera aphidicola str. Sg (Schizaphis graminum)]
NODE_75039_length_750_cov_8.180000		774	gi|21672576|ref|NP_660643.1|		30S ribosomal protein S1 [Buchnera aphidicola str. Sg (Schizaphis graminum)] &gt;gi|2500382|sp|Q44653.1|RS1_BUCAP RecName: Full=30S ribosomal protein S1 &gt;gi|1448954|gb|AAC05429.1| ribosomal protein S1 [Buchnera aphidicola] &gt;gi|21623204|gb|AAM67854.1| 30S ribosomal protein S1 [Buchnera aphidicola str. Sg (Schizaphis graminum)]
NODE_58146_length_156_cov_5.782051		186	gi|345538718|gb|AEO08695.1|		ribonuclease E [Buchnera aphidicola str. Ak (Acyrthosiphon kondoi)]
NODE_71267_length_251_cov_3.031873		281	gi|21672589|ref|NP_660656.1|		heat shock protein HtpX [Buchnera aphidicola str. Sg (Schizaphis graminum)] &gt;gi|25008574|sp|Q8K9M1.1|HTPX_BUCAP RecName: Full=Protease HtpX; AltName: Full=Heat shock protein HtpX &gt;gi|21623219|gb|AAM67867.1| probable protease HtpX [Buchnera aphidicola str. Sg (Schizaphis graminum)]
NODE_249098_length_152_cov_2.355263		172	gi|21672644|ref|NP_660711.1|		cell division protein FtsJ [Buchnera aphidicola str. Sg (Schizaphis graminum)] &gt;gi|25091195|sp|Q8K9G7.1|RLME_BUCAP RecName: Full=Ribosomal RNA large subunit methyltransferase E; AltName: Full=23S rRNA Um2552 methyltransferase; AltName: Full=rRNA (uridine-2&apos;-O-)-methyltransferase &gt;gi|21623279|gb|AAM67922.1| cell division protein FtsJ [Buchnera aphidicola str. Sg (Schizaphis graminum)]
NODE_171755_length_80_cov_2.050000		108	gi|21672668|ref|NP_660735.1|		hypothetical protein BUsg395 [Buchnera aphidicola str. Sg (Schizaphis graminum)] &gt;gi|25009589|sp|Q8K9E4.1|RSME_BUCAP RecName: Full=Ribosomal RNA small subunit methyltransferase E; AltName: Full=16S rRNA m3U1498 methyltransferase &gt;gi|21623305|gb|AAM67946.1| hypothetical 26.9 kDa protein [Buchnera aphidicola str. Sg (Schizaphis graminum)]
NODE_166388_length_103_cov_3.873786		123	gi|345539489|gb|AEO08356.1|		ketol-acid reductoisomerase [Buchnera aphidicola str. Ua (Uroleucon ambrosiae)]
NODE_145793_length_168_cov_2.458333		198	gi|345538813|gb|AEO08790.1|		mechanosensitive channel [Buchnera aphidicola str. Ak (Acyrthosiphon kondoi)]
NODE_26420_length_105_cov_5.695238		135	gi|21672794|ref|NP_660861.1|		hypothetical protein BUsg531 [Buchnera aphidicola str. Sg (Schizaphis graminum)] &gt;gi|25009595|sp|Q8K929.1|Y531_BUCAP RecName: Full=UPF0001 protein BUsg_531 &gt;gi|21623443|gb|AAM68072.1| hypothetical 25.8 kDa protein [Buchnera aphidicola str. Sg (Schizaphis graminum)]
NODE_14801_length_448_cov_27.013393		476	gi|21672479|ref|NP_660546.1|		DnaK suppressor protein [Buchnera aphidicola str. Sg (Schizaphis graminum)] &gt;gi|25008364|sp|Q8K9U5.1|DKSA_BUCAP RecName: Full=DnaK suppressor protein homolog &gt;gi|21623096|gb|AAM67757.1| DNAK suppressor protein [Buchnera aphidicola str. Sg (Schizaphis graminum)]
NODE_37152_length_344_cov_12.005814		374	gi|15617188|ref|NP_240401.1|		scaffold protein [Buchnera aphidicola str. APS (Acyrthosiphon pisum)] &gt;gi|219681938|ref|YP_002468324.1| Hsc20 co-chaperone that acts with Hsc66 in IscU iron-sulfur cluster [Buchnera aphidicola str. 5A (Acyrthosiphon pisum)] &gt;gi|219682493|ref|YP_002468877.1| Hsc20 co-chaperone that acts with Hsc66 in IscU iron-sulfur cluster assembly [Buchnera aphidicola str. Tuc7 (Acyrthosiphon pisum)] &gt;…
NODE_183763_length_162_cov_2.740741		188	gi|345538933|gb|AEO08910.1|		ferredoxin-NADP reductase [Buchnera aphidicola str. Ak (Acyrthosiphon kondoi)]
NODE_154223_length_255_cov_7.529412		277	gi|311087787|gb|ADP67866.1|		translation initiation factor IF-2 [Buchnera aphidicola str. JF98 (Acyrthosiphon pisum)]
NODE_81810_length_221_cov_5.416290		241	gi|21672295|ref|NP_660362.1|		tRNA uridine 5-carboxymethylaminomethyl modification enzyme GidA [Buchnera aphidicola str. Sg (Schizaphis graminum)] &gt;gi|3913737|sp|O51879.1|MNMG_BUCAP RecName: Full=tRNA uridine 5-carboxymethylaminomethyl modification enzyme MnmG; AltName: Full=Glucose-inhibited division protein A &gt;gi|2827025|gb|AAC38117.1| putative chromosome replication protein [Buchnera aphidicola] &gt;gi|21622893|gb|AA…
NODE_47432_length_250_cov_5.944000		280	gi|21672691|ref|NP_660758.1|		hypothetical protein BUsg426 [Buchnera aphidicola str. Sg (Schizaphis graminum)] &gt;gi|25091587|sp|Q8K9C2.1|MIAB_BUCAP RecName: Full=(Dimethylallyl)adenosine tRNA methylthiotransferase MiaB; AltName: Full=tRNA-i(6)A37 methylthiotransferase &gt;gi|21623331|gb|AAM67969.1| hypothetical 53.7 kDa protein [Buchnera aphidicola str. Sg (Schizaphis graminum)]
NODE_34102_length_150_cov_9.913333		180	gi|21672304|ref|NP_660371.1|		DNA gyrase subunit B [Buchnera aphidicola str. Sg (Schizaphis graminum)] &gt;gi|22654250|sp|P29435.3|GYRB_BUCAP RecName: Full=DNA gyrase subunit B &gt;gi|21622902|gb|AAM67582.1| DNA gyrase subunit B [Buchnera aphidicola str. Sg (Schizaphis graminum)]
NODE_135804_length_183_cov_2.491803		213	gi|2827029|gb|AAC38121.1|		cold shock protein Hsp70 [Buchnera aphidicola]
NODE_6709_length_268_cov_18.361940		290	gi|21672655|ref|NP_660722.1|		30S ribosomal protein S16 [Buchnera aphidicola str. Sg (Schizaphis graminum)] &gt;gi|25009172|sp|Q8K9F6.1|RS16_BUCAP RecName: Full=30S ribosomal protein S16 &gt;gi|21623291|gb|AAM67933.1| ribosomal protein S16 [Buchnera aphidicola str. Sg (Schizaphis graminum)]
NODE_186091_length_405_cov_3.953086		425	gi|21672700|ref|NP_660767.1|		phosphoglycerate kinase [Buchnera aphidicola str. Sg (Schizaphis graminum)] &gt;gi|25008905|sp|Q8K9B3.1|PGK_BUCAP RecName: Full=Phosphoglycerate kinase &gt;gi|21623341|gb|AAM67978.1| phosphoglycerate kinase [Buchnera aphidicola str. Sg (Schizaphis graminum)]
NODE_74633_length_184_cov_15.679348		204	gi|345538663|gb|AEO08640.1|		histidyl-tRNA synthetase [Buchnera aphidicola str. Ak (Acyrthosiphon kondoi)]
NODE_199110_length_238_cov_9.394958		256	gi|21672590|ref|NP_660657.1|		hypothetical protein BUsg314 [Buchnera aphidicola str. Sg (Schizaphis graminum)] &gt;gi|25091605|sp|Q8K9M0.1|Y314_BUCAP RecName: Full=UPF0053 protein BUsg_314 &gt;gi|21623220|gb|AAM67868.1| hypothetical 56.5 kDa protein [Buchnera aphidicola str. Sg (Schizaphis graminum)]
NODE_122201_length_251_cov_4.282868		271	gi|311085815|gb|ADP65897.1|		flagellar MS-ring protein [Buchnera aphidicola str. LL01 (Acyrthosiphon pisum)]
NODE_38021_length_189_cov_6.164021		219	gi|21672762|ref|NP_660829.1|		50S ribosomal protein L29 [Buchnera aphidicola str. Sg (Schizaphis graminum)] &gt;gi|25009085|sp|Q8K958.1|RL29_BUCAP RecName: Full=50S ribosomal protein L29 &gt;gi|21623409|gb|AAM68040.1| 50S ribosomal protein L29 [Buchnera aphidicola str. Sg (Schizaphis graminum)]
NODE_52039_length_265_cov_11.958490		283	gi|21672569|ref|NP_660636.1|		alpha-ketoglutarate decarboxylase [Buchnera aphidicola str. Sg (Schizaphis graminum)] &gt;gi|25008873|sp|Q8K9N3.1|ODO1_BUCAP RecName: Full=2-oxoglutarate dehydrogenase E1 component; AltName: Full=Alpha-ketoglutarate dehydrogenase &gt;gi|21623197|gb|AAM67847.1| 2-oxoglutarate dehydrogenase E1 component [Buchnera aphidicola str. Sg (Schizaphis graminum)]
NODE_188787_length_106_cov_2.358490		136	gi|219681870|ref|YP_002468256.1|		50S ribosomal protein L3 [Buchnera aphidicola str. 5A (Acyrthosiphon pisum)] &gt;gi|219682425|ref|YP_002468809.1| 50S ribosomal protein L3 [Buchnera aphidicola str. Tuc7 (Acyrthosiphon pisum)] &gt;gi|257471575|ref|ZP_05635574.1| 50S ribosomal protein L3 [Buchnera aphidicola str. LSR1 (Acyrthosiphon pisum)] &gt;gi|254803660|sp|B8D9U7.1|RL3_BUCA5 RecName: Full=50S ribosomal protein L3 &gt;gi|254803…
NODE_202839_length_139_cov_2.107914		165	gi|21672729|ref|NP_660796.1|		multidrug resistance-like ATP-binding protein Mdl [Buchnera aphidicola str. Sg (Schizaphis graminum)] &gt;gi|25008734|sp|Q8K985.1|MDLA_BUCAP RecName: Full=Multidrug resistance-like ATP-binding protein MdlA &gt;gi|21623373|gb|AAM68007.1| multidrug resistance-like ATP-binding protein [Buchnera aphidicola str. Sg (Schizaphis graminum)]
NODE_78912_length_249_cov_27.710844		267	gi|21672733|ref|NP_660800.1|		heat shock protein 90 [Buchnera aphidicola str. Sg (Schizaphis graminum)] &gt;gi|25008569|sp|Q8K981.1|HTPG_BUCAP RecName: Full=Chaperone protein htpG; AltName: Full=Heat shock protein htpG; AltName: Full=High temperature protein G &gt;gi|21623378|gb|AAM68011.1| heat shock protein HtpG [Buchnera aphidicola str. Sg (Schizaphis graminum)]
NODE_38218_length_577_cov_11.121317		607	gi|21672594|ref|NP_660661.1|		cell division inhibitor MinC [Buchnera aphidicola str. Sg (Schizaphis graminum)] &gt;gi|25008760|sp|Q8K9L6.1|MINC_BUCAP RecName: Full=Probable septum site-determining protein MinC &gt;gi|21623224|gb|AAM67872.1| cell division inhibitor MinC [Buchnera aphidicola str. Sg (Schizaphis graminum)]
NODE_71437_length_208_cov_5.081731		228	gi|21672629|ref|NP_660696.1|		valyl-tRNA synthetase [Buchnera aphidicola str. Sg (Schizaphis graminum)] &gt;gi|25009418|sp|Q8K9I1.1|SYV_BUCAP RecName: Full=Valyl-tRNA synthetase; AltName: Full=Valine--tRNA ligase; Short=ValRS &gt;gi|21623262|gb|AAM67907.1| valyl-tRNA synthetase [Buchnera aphidicola str. Sg (Schizaphis graminum)]
NODE_182646_length_94_cov_2.946809		124	gi|21672603|ref|NP_660670.1|		basal-body rod modification protein FlgD [Buchnera aphidicola str. Sg (Schizaphis graminum)] &gt;gi|25008457|sp|Q8K9K7.1|FLGD_BUCAP RecName: Full=Basal-body rod modification protein flgD &gt;gi|21623234|gb|AAM67881.1| basal-body rod modification protein FlgD [Buchnera aphidicola str. Sg (Schizaphis graminum)]
NODE_132759_length_85_cov_2.564706		115	gi|311087528|gb|ADP67607.1|		acetylornithine deacetylase [Buchnera aphidicola str. JF98 (Acyrthosiphon pisum)]
NODE_26081_length_173_cov_4.167630		203	gi|21672509|ref|NP_660576.1|		ribosome recycling factor [Buchnera aphidicola str. Sg (Schizaphis graminum)] &gt;gi|25009151|sp|Q8K9S8.1|RRF_BUCAP RecName: Full=Ribosome-recycling factor; Short=RRF; AltName: Full=Ribosome-releasing factor &gt;gi|21623130|gb|AAM67787.1| ribosome recycling factor [Buchnera aphidicola str. Sg (Schizaphis graminum)]
NODE_13060_length_283_cov_198.971725		305	gi|345539460|gb|AEO08327.1|		30S ribosomal protein S18 [Buchnera aphidicola str. Ua (Uroleucon ambrosiae)]
NODE_136263_length_183_cov_6.852459		201	gi|28190317|gb|AAO33051.1|		glucose-inhibited division protein [Buchnera aphidicola]
NODE_38518_length_135_cov_5.548148		165	gi|345538798|gb|AEO08775.1|		lysyl-tRNA synthetase [Buchnera aphidicola str. Ak (Acyrthosiphon kondoi)]
NODE_168940_length_106_cov_2.066038		126	gi|219681683|ref|YP_002468069.1|		glucose-6-phosphate 1-dehydrogenase [Buchnera aphidicola str. 5A (Acyrthosiphon pisum)] &gt;gi|257471374|ref|ZP_05635373.1| glucose-6-phosphate 1-dehydrogenase [Buchnera aphidicola str. LSR1 (Acyrthosiphon pisum)] &gt;gi|219624526|gb|ACL30681.1| glucose-6-phosphate 1-dehydrogenase [Buchnera aphidicola str. 5A (Acyrthosiphon pisum)] &gt;gi|311086631|gb|ADP66712.1| glucose-6-phosphate 1-dehydrogena…
NODE_89804_length_239_cov_3.108787		265	gi|21672770|ref|NP_660837.1|		50S ribosomal protein L3 [Buchnera aphidicola str. Sg (Schizaphis graminum)] &gt;gi|25009109|sp|Q8K950.1|RL3_BUCAP RecName: Full=50S ribosomal protein L3 &gt;gi|21623417|gb|AAM68048.1| 50S ribosomal protein L3 [Buchnera aphidicola str. Sg (Schizaphis graminum)]
NODE_55144_length_240_cov_7.841667		260	gi|21672643|ref|NP_660710.1|		cell division protein FtsH [Buchnera aphidicola str. Sg (Schizaphis graminum)] &gt;gi|25008486|sp|Q8K9G8.1|FTSH_BUCAP RecName: Full=ATP-dependent zinc metalloprotease FtsH &gt;gi|21623278|gb|AAM67921.1| cell division [Buchnera aphidicola str. Sg (Schizaphis graminum)]
NODE_346559_length_111_cov_2.081081		131	gi|345538781|gb|AEO08758.1|		2-C-methyl-D-erythritol 4-phosphate cytidylyltransferase [Buchnera aphidicola str. Ak (Acyrthosiphon kondoi)]
NODE_38091_length_428_cov_14.179907		448	gi|21672572|ref|NP_660639.1|		6-phosphofructokinase [Buchnera aphidicola str. Sg (Schizaphis graminum)] &gt;gi|25008668|sp|Q8K9N0.1|K6PF_BUCAP RecName: Full=6-phosphofructokinase; Short=Phosphofructokinase; AltName: Full=Phosphohexokinase &gt;gi|21623200|gb|AAM67850.1| 6-phosphofructokinase [Buchnera aphidicola str. Sg (Schizaphis graminum)]
NODE_76368_length_218_cov_4.160551		248	gi|15616935|ref|NP_240148.1|		septum site-determining protein MinD [Buchnera aphidicola str. APS (Acyrthosiphon pisum)] &gt;gi|219682244|ref|YP_002468628.1| septum site-determining protein MinD [Buchnera aphidicola str. Tuc7 (Acyrthosiphon pisum)] &gt;gi|11386914|sp|P57411.2|MIND_BUCAI RecName: Full=Septum site-determining protein MinD; AltName: Full=Cell division inhibitor MinD &gt;gi|25300123|pir||B84968 septum site-determi…
NODE_22634_length_361_cov_20.171745		387	gi|30410810|ref|NP_660396.2|		50S ribosomal protein L7/L12 [Buchnera aphidicola str. Sg (Schizaphis graminum)]
NODE_192391_length_90_cov_2.011111		120	gi|21672507|ref|NP_660574.1|		elongation factor Ts [Buchnera aphidicola str. Sg (Schizaphis graminum)] &gt;gi|25008412|sp|Q8K9S9.1|EFTS_BUCAP RecName: Full=Elongation factor Ts; Short=EF-Ts &gt;gi|21623127|gb|AAM67785.1| elongation factor TS (EF-TS) [Buchnera aphidicola str. Sg (Schizaphis graminum)]
NODE_54679_length_186_cov_13.688172		216	gi|21672637|ref|NP_660704.1|		30S ribosomal protein S15 [Buchnera aphidicola str. Sg (Schizaphis graminum)] &gt;gi|25009173|sp|Q8K9H4.1|RS15_BUCAP RecName: Full=30S ribosomal protein S15 &gt;gi|21623271|gb|AAM67915.1| ribosomal protein S15 [Buchnera aphidicola str. Sg (Schizaphis graminum)]
NODE_75808_length_209_cov_4.244019		239	gi|21672571|ref|NP_660638.1|		phosphoglycerate mutase [Buchnera aphidicola str. Sg (Schizaphis graminum)] &gt;gi|25090914|sp|Q8K9N1.1|GPMA_BUCAP RecName: Full=2,3-bisphosphoglycerate-dependent phosphoglycerate mutase; Short=BPG-dependent PGAM; Short=PGAM; Short=Phosphoglyceromutase; Short=dPGM &gt;gi|21623199|gb|AAM67849.1| phosphoglycerate mutase [Buchnera aphidicola str. Sg (Schizaphis graminum)]
NODE_115181_length_203_cov_3.290640		233	gi|345538418|gb|AEO08395.1|		16S rRNA m2G966 methyltransferase [Buchnera aphidicola str. Ak (Acyrthosiphon kondoi)]
NODE_56532_length_293_cov_7.249147		315	gi|21672757|ref|NP_660824.1|		30S ribosomal protein S14 [Buchnera aphidicola str. Sg (Schizaphis graminum)] &gt;gi|25009163|sp|Q8K963.1|RS14_BUCAP RecName: Full=30S ribosomal protein S14 &gt;gi|21623403|gb|AAM68035.1| 30S ribosomal protein S14 [Buchnera aphidicola str. Sg (Schizaphis graminum)]
NODE_33929_length_129_cov_7.790698		157	gi|345538432|gb|AEO08409.1|		50S ribosomal protein L1 [Buchnera aphidicola str. Ak (Acyrthosiphon kondoi)]
NODE_69842_length_105_cov_2.400000		135	gi|345538875|gb|AEO08852.1|		30S ribosomal protein S19 [Buchnera aphidicola str. Ak (Acyrthosiphon kondoi)]
NODE_152388_length_159_cov_3.773585		179	gi|21672570|ref|NP_660637.1|		2-oxoglutarate dehydrogenase E2 component [Buchnera aphidicola str. Sg (Schizaphis graminum)] &gt;gi|25090844|sp|Q8K9N2.1|ODO2_BUCAP RecName: Full=Dihydrolipoyllysine-residue succinyltransferase component of 2-oxoglutarate dehydrogenase complex; AltName: Full=2-oxoglutarate dehydrogenase complex component E2; Short=OGDC-E2; AltName: Full=Dihydrolipoamide succinyltransferase component of 2-oxoglut…
NODE_110581_length_109_cov_3.256881		139	gi|345538685|gb|AEO08662.1|		cytidylate kinase [Buchnera aphidicola str. Ak (Acyrthosiphon kondoi)]
NODE_63771_length_479_cov_5.200418		505	gi|21672725|ref|NP_660792.1|		ATP-dependent protease ATP-binding subunit [Buchnera aphidicola str. Sg (Schizaphis graminum)] &gt;gi|25008300|sp|Q8K989.1|CLPX_BUCAP RecName: Full=ATP-dependent Clp protease ATP-binding subunit ClpX &gt;gi|21623369|gb|AAM68003.1| ATP-dependent Clp protease ATP-binding subunit [Buchnera aphidicola str. Sg (Schizaphis graminum)]
NODE_15291_length_174_cov_15.810345		200	gi|15616861|ref|NP_240074.1|		phosphoheptose isomerase [Buchnera aphidicola str. APS (Acyrthosiphon pisum)] &gt;gi|219681616|ref|YP_002468002.1| phosphoheptose isomerase [Buchnera aphidicola str. 5A (Acyrthosiphon pisum)] &gt;gi|219682173|ref|YP_002468557.1| phosphoheptose isomerase [Buchnera aphidicola str. Tuc7 (Acyrthosiphon pisum)] &gt;gi|257471304|ref|ZP_05635303.1| phosphoheptose isomerase [Buchnera aphidicola str. LSR1…
NODE_32904_length_85_cov_7.894118		115	gi|345539126|gb|AEO07993.1|		hypothetical protein BUAMB_169 [Buchnera aphidicola str. Ua (Uroleucon ambrosiae)]
NODE_86421_length_227_cov_4.436123		257	gi|21672480|ref|NP_660547.1|		tRNA pseudouridine synthase A [Buchnera aphidicola str. Sg (Schizaphis graminum)] &gt;gi|25091459|sp|Q8K9U4.1|TRUA_BUCAP RecName: Full=tRNA pseudouridine synthase A; AltName: Full=tRNA pseudouridine(38-40) synthase; AltName: Full=tRNA pseudouridylate synthase I; AltName: Full=tRNA-uridine isomerase I &gt;gi|21623097|gb|AAM67758.1| tRNA pseudouridine synthase A [Buchnera aphidicola str. Sg (Schiza…
NODE_174555_length_280_cov_6.075000		298	gi|21672625|ref|NP_660692.1|		dihydroorotate dehydrogenase 2 [Buchnera aphidicola str. Sg (Schizaphis graminum)] &gt;gi|25008999|sp|Q8K9I5.1|PYRD_BUCAP RecName: Full=Dihydroorotate dehydrogenase (quinone); AltName: Full=DHOdehase; Short=DHOD; Short=DHODase; AltName: Full=Dihydroorotate oxidase &gt;gi|21623258|gb|AAM67903.1| dihydroorotate dehydrogenase [Buchnera aphidicola str. Sg (Schizaphis graminum)]
NODE_93227_length_83_cov_2.361446		113	gi|345539046|gb|AEO07913.1|		3-oxoacyl-[acyl-carrier-protein] synthase I [Buchnera aphidicola str. Ua (Uroleucon ambrosiae)]
NODE_104633_length_120_cov_4.766667		140	gi|21672756|ref|NP_660823.1|		30S ribosomal protein S8 [Buchnera aphidicola str. Sg (Schizaphis graminum)] &gt;gi|24212281|sp|P59030.1|RS8_BUCAP RecName: Full=30S ribosomal protein S8 &gt;gi|21623402|gb|AAM68034.1| 30S ribosomal protein S8 [Buchnera aphidicola str. Sg (Schizaphis graminum)]
NODE_68612_length_86_cov_8.209302		104	gi|21672631|ref|NP_660698.1|		ornithine carbamoyltransferase subunit I [Buchnera aphidicola str. Sg (Schizaphis graminum)] &gt;gi|25090860|sp|P59100.1|OTC_BUCAP RecName: Full=Ornithine carbamoyltransferase; Short=OTCase &gt;gi|21623265|gb|AAM67909.1| ornithine carbamoyltransferase chain F [Buchnera aphidicola str. Sg (Schizaphis graminum)]
NODE_54448_length_766_cov_13.227154		784	gi|21672773|ref|NP_660840.1|		elongation factor G [Buchnera aphidicola str. Sg (Schizaphis graminum)] &gt;gi|25008405|sp|Q8K948.1|EFG_BUCAP RecName: Full=Elongation factor G; Short=EF-G &gt;gi|21623420|gb|AAM68051.1| elongation factor g (ef-g) [Buchnera aphidicola str. Sg (Schizaphis graminum)]
NODE_66755_length_680_cov_15.450000		698	gi|21672763|ref|NP_660830.1|		50S ribosomal protein L16 [Buchnera aphidicola str. Sg (Schizaphis graminum)] &gt;gi|25054985|sp|Q8K957.1|RL16_BUCAP RecName: Full=50S ribosomal protein L16 &gt;gi|21623410|gb|AAM68041.1| 50S ribosomal protein L16 [Buchnera aphidicola str. Sg (Schizaphis graminum)]
NODE_72164_length_367_cov_5.574932		387	gi|345538429|gb|AEO08406.1|		DNA-directed RNA polymerase subunit beta [Buchnera aphidicola str. Ak (Acyrthosiphon kondoi)]
NODE_27008_length_166_cov_17.596386		196	gi|10957104|ref|NP_057965.1|		replication-associated protein RepA1 [Buchnera aphidicola str. APS (Acyrthosiphon pisum)] &gt;gi|7994679|sp|P56936.1|REPA1_BUCAI RecName: Full=Probable replication-associated protein repA1 &gt;gi|5912534|emb|CAB56190.1| RepA1 protein [Buchnera aphidicola] &gt;gi|7707818|dbj|BAA95420.1| replication-associated protein RepA1 [Buchnera aphidicola str. APS (Acyrthosiphon pisum)]
NODE_134053_length_149_cov_8.489933		179	gi|311087850|gb|ADP67929.1|		thiamin-monophosphate kinase [Buchnera aphidicola str. JF98 (Acyrthosiphon pisum)]
NODE_115403_length_128_cov_10.500000		146	gi|21672333|ref|NP_660400.1|		transcription antitermination protein NusG [Buchnera aphidicola str. Sg (Schizaphis graminum)] &gt;gi|25008872|sp|Q8KA65.1|NUSG_BUCAP RecName: Full=Transcription antitermination protein nusG &gt;gi|21622935|gb|AAM67611.1| transcription antitermination protein NusG [Buchnera aphidicola str. Sg (Schizaphis graminum)]
NODE_75602_length_115_cov_12.286957		141	gi|342151799|gb|AEL14203.1|		16kDa heat-shock protein A [Buchnera aphidicola (Acyrthosiphon pisum)] &gt;gi|342152003|gb|AEL14305.1| 16kDa heat-shock protein A [Buchnera aphidicola (Acyrthosiphon pisum)] &gt;gi|342152005|gb|AEL14306.1| 16kDa heat-shock protein A [Buchnera aphidicola (Acyrthosiphon pisum)] &gt;gi|342152007|gb|AEL14307.1| 16kDa heat-shock protein A [Buchnera aphidicola (Acyrthosiphon pisum)] &gt;gi|342152011|gb…
NODE_36105_length_231_cov_3.316017		253	gi|21672724|ref|NP_660791.1|		ATP-dependent Clp protease proteolytic subunit [Buchnera aphidicola str. Sg (Schizaphis graminum)] &gt;gi|25008301|sp|Q8K990.1|CLPP_BUCAP RecName: Full=ATP-dependent Clp protease proteolytic subunit; AltName: Full=Endopeptidase Clp &gt;gi|21623368|gb|AAM68002.1| ATP-dependent Clp protease proteolytic subunit [Buchnera aphidicola str. Sg (Schizaphis graminum)]
NODE_112966_length_118_cov_2.618644		148	gi|21672392|ref|NP_660459.1|		6-phosphogluconate dehydrogenase [Buchnera aphidicola str. Sg (Schizaphis graminum)] &gt;gi|22654215|sp|Q9ZHD9.2|6PGD_BUCAP RecName: Full=6-phosphogluconate dehydrogenase, decarboxylating &gt;gi|21622999|gb|AAM67670.1| 6-phosphogluconate dehydrogenase [Buchnera aphidicola str. Sg (Schizaphis graminum)]
NODE_9431_length_940_cov_106.664894		958	gi|158833924|gb|ABW81765.1|		GroEL [Buchnera aphidicola]
NODE_168969_length_107_cov_2.009346		133	gi|21672301|ref|NP_660368.1|		F0F1 ATP synthase subunit gamma [Buchnera aphidicola str. Sg (Schizaphis graminum)] &gt;gi|4033370|sp|O51873.1|ATPG_BUCAP RecName: Full=ATP synthase gamma chain; AltName: Full=ATP synthase F1 sector gamma subunit; AltName: Full=F-ATPase gamma subunit &gt;gi|2827019|gb|AAC38111.1| ATP synthase subunit gamma [Buchnera aphidicola] &gt;gi|21622899|gb|AAM67579.1| ATP synthase gamma chain [Buchnera aph…
NODE_61778_length_239_cov_31.560669		257	gi|15616806|ref|NP_240018.1|		hypothetical protein BU187 [Buchnera aphidicola str. APS (Acyrthosiphon pisum)] &gt;gi|219681944|ref|YP_002467945.1| glutaredoxin 4 (YdhD) [Buchnera aphidicola str. 5A (Acyrthosiphon pisum)] &gt;gi|219682117|ref|YP_002468501.1| glutaredoxin 4 (YdhD) [Buchnera aphidicola str. Tuc7 (Acyrthosiphon pisum)] &gt;gi|257471244|ref|ZP_05635243.1| glutaredoxin 4 (YdhD) [Buchnera aphidicola str. LSR1 (Acyrt…
NODE_84015_length_123_cov_2.739837		145	gi|345538634|gb|AEO08611.1|		ribonuclease III [Buchnera aphidicola str. Ak (Acyrthosiphon kondoi)]
NODE_201088_length_89_cov_2.235955		119	gi|345539300|gb|AEO08167.1|		MrsA protein [Buchnera aphidicola str. Ua (Uroleucon ambrosiae)]
NODE_9662_length_215_cov_14.869767		241	gi|219681668|ref|YP_002468054.1|		phosphoglycerate mutase [Buchnera aphidicola str. 5A (Acyrthosiphon pisum)] &gt;gi|219682223|ref|YP_002468607.1| phosphoglycerate mutase [Buchnera aphidicola str. Tuc7 (Acyrthosiphon pisum)] &gt;gi|257471357|ref|ZP_05635356.1| phosphoglyceromutase [Buchnera aphidicola str. LSR1 (Acyrthosiphon pisum)] &gt;gi|254799061|sp|B8D995.1|GPMA_BUCA5 RecName: Full=2,3-bisphosphoglycerate-dependent phosphogl…
NODE_81926_length_194_cov_3.994845		224	gi|219681503|ref|YP_002467888.1|		50S ribosomal protein L20 [Buchnera aphidicola str. 5A (Acyrthosiphon pisum)] &gt;gi|257471184|ref|ZP_05635183.1| 50S ribosomal protein L20 [Buchnera aphidicola str. LSR1 (Acyrthosiphon pisum)] &gt;gi|254800305|sp|B8D8S9.1|RL20_BUCA5 RecName: Full=50S ribosomal protein L20 &gt;gi|219624346|gb|ACL30501.1| 50S ribosomal protein L20 [Buchnera aphidicola str. 5A (Acyrthosiphon pisum)]
NODE_84312_length_121_cov_7.041322		139	gi|21672366|ref|NP_660433.1|		flagellar motor switch protein FliN [Buchnera aphidicola str. Sg (Schizaphis graminum)] &gt;gi|25008469|sp|Q8KA38.1|FLIN_BUCAP RecName: Full=Flagellar motor switch protein FliN &gt;gi|21622971|gb|AAM67644.1| flagellar motor switch protein FliN [Buchnera aphidicola str. Sg (Schizaphis graminum)]
NODE_246002_length_216_cov_6.814815		236	gi|345538578|gb|AEO08555.1|		3-methyl-2-oxobutanoate hydroxymethyltransferase [Buchnera aphidicola str. Ak (Acyrthosiphon kondoi)]
NODE_27400_length_115_cov_214.339127		133	gi|219681463|ref|YP_002467848.1|		50S ribosomal protein L33 [Buchnera aphidicola str. 5A (Acyrthosiphon pisum)] &gt;gi|219682019|ref|YP_002468403.1| 50S ribosomal protein L33 [Buchnera aphidicola str. Tuc7 (Acyrthosiphon pisum)] &gt;gi|257471138|ref|ZP_05635137.1| 50S ribosomal protein L33 [Buchnera aphidicola str. LSR1 (Acyrthosiphon pisum)] &gt;gi|254801835|sp|B8D8N9.1|RL33_BUCA5 RecName: Full=50S ribosomal protein L33 &gt;gi|2…
NODE_195570_length_109_cov_2.027523		127	gi|345538618|gb|AEO08595.1|		DNA polymerase III alpha chain [Buchnera aphidicola str. Ak (Acyrthosiphon kondoi)]
NODE_167083_length_84_cov_2.880952		114	gi|345538984|gb|AEO07851.1|		tRNA modification GTPase TrmE [Buchnera aphidicola str. Ua (Uroleucon ambrosiae)]
NODE_172898_length_169_cov_2.005917		195	gi|21672536|ref|NP_660603.1|		exoribonuclease II [Buchnera aphidicola str. Sg (Schizaphis graminum)] &gt;gi|25091171|sp|Q8K9Q5.1|RNB_BUCAP RecName: Full=Exoribonuclease 2; AltName: Full=Exoribonuclease II; Short=RNase II; Short=Ribonuclease II &gt;gi|21623160|gb|AAM67814.1| exoribonuclease II [Buchnera aphidicola str. Sg (Schizaphis graminum)]
NODE_89762_length_223_cov_5.739910		253	gi|899384|emb|CAA50611.1|		replication associated protein [Buchnera aphidicola]
NODE_77743_length_155_cov_4.038710		185	gi|21672498|ref|NP_660565.1|		penicillin binding protein 3 precursor [Buchnera aphidicola str. Sg (Schizaphis graminum)] &gt;gi|8134619|sp|O85297.1|FTSI_BUCAP RecName: Full=Peptidoglycan synthase ftsI; AltName: Full=Penicillin-binding protein 3; Short=PBP-3; AltName: Full=Peptidoglycan glycosyltransferase 3 &gt;gi|3435168|gb|AAC32337.1| penicillin binding protein 3 precursor [Buchnera aphidicola] &gt;gi|21623117|gb|AAM67776.1…
NODE_58282_length_842_cov_5.385986		872	gi|25308028|pir||E84974		cell division protein ftsh [imported] - Buchnera sp. (strain APS) &gt;gi|10039051|dbj|BAB13085.1| cell division protein ftsh [Buchnera aphidicola str. APS (Acyrthosiphon pisum)]
NODE_201581_length_201_cov_2.671642		221	gi|311086471|gb|ADP66552.1|		bifunctional NADH:ubiquinone oxidoreductase subunit C/D [Buchnera aphidicola str. TLW03 (Acyrthosiphon pisum)]
NODE_180113_length_109_cov_2.018349		129	gi|311087824|gb|ADP67903.1|		ferrochelatase [Buchnera aphidicola str. JF98 (Acyrthosiphon pisum)]
NODE_52307_length_209_cov_7.698565		235	gi|345539429|gb|AEO08296.1|		elongation factor G [Buchnera aphidicola str. Ua (Uroleucon ambrosiae)]
NODE_98171_length_237_cov_5.464135		265	gi|345538455|gb|AEO08432.1|		phosphoenolpyruvate-protein phosphotransferase [Buchnera aphidicola str. Ak (Acyrthosiphon kondoi)]
NODE_248062_length_152_cov_2.375000		172	gi|345538786|gb|AEO08763.1|		ferrochelatase [Buchnera aphidicola str. Ak (Acyrthosiphon kondoi)]
NODE_60726_length_116_cov_8.637931		134	gi|219681767|ref|YP_002468153.1|		CTP synthetase [Buchnera aphidicola str. 5A (Acyrthosiphon pisum)] &gt;gi|257471469|ref|ZP_05635468.1| CTP synthetase [Buchnera aphidicola str. LSR1 (Acyrthosiphon pisum)] &gt;gi|254813957|sp|B8D9J4.1|PYRG_BUCA5 RecName: Full=CTP synthase; AltName: Full=CTP synthetase; AltName: Full=UTP--ammonia ligase &gt;gi|219624610|gb|ACL30765.1| CTP synthetase [Buchnera aphidicola str. 5A (Acyrthosiphon pisu…
NODE_112574_length_104_cov_3.336539		134	gi|345538652|gb|AEO08629.1|		tryptophan synthase subunit alpha [Buchnera aphidicola str. Ak (Acyrthosiphon kondoi)]
NODE_271979_length_152_cov_3.730263		170	gi|345538746|gb|AEO08723.1|		translation initiation factor IF-2 [Buchnera aphidicola str. Ak (Acyrthosiphon kondoi)]
NODE_290637_length_184_cov_3.016304		202	gi|21672807|ref|NP_660874.1|		adenylosuccinate synthetase [Buchnera aphidicola str. Sg (Schizaphis graminum)] &gt;gi|25008997|sp|Q8K916.1|PURA_BUCAP RecName: Full=Adenylosuccinate synthetase; Short=AMPSase; Short=AdSS; AltName: Full=IMP--aspartate ligase &gt;gi|21623457|gb|AAM68085.1| adenylosuccinate synthetase [Buchnera aphidicola str. Sg (Schizaphis graminum)]
NODE_62256_length_569_cov_15.836555		587	gi|345539465|gb|AEO08332.1|		HflK protein [Buchnera aphidicola str. Ua (Uroleucon ambrosiae)]
NODE_157748_length_113_cov_3.707965		133	gi|345538510|gb|AEO08487.1|		translation initiation factor IF-3 [Buchnera aphidicola str. Ak (Acyrthosiphon kondoi)]
NODE_104417_length_190_cov_3.815789		220	gi|21672804|ref|NP_660871.1|		30S ribosomal protein S18 [Buchnera aphidicola str. Sg (Schizaphis graminum)] &gt;gi|25009169|sp|Q8K919.1|RS18_BUCAP RecName: Full=30S ribosomal protein S18 &gt;gi|21623454|gb|AAM68082.1| 30S ribosomal protein S18 [Buchnera aphidicola str. Sg (Schizaphis graminum)]
NODE_185054_length_184_cov_5.250000		202	gi|345538399|gb|AEO08376.1|		F0F1 ATP synthase subunit C [Buchnera aphidicola str. Ak (Acyrthosiphon kondoi)]
NODE_51443_length_296_cov_15.898648		326	gi|4186168|gb|AAD09346.1|		anthranilate synthase large subunit [Buchnera aphidicola]
NODE_48903_length_97_cov_4.453608		127	gi|8977788|emb|CAB95752.1|		putative ATP synthetase beta-subunit [Buchnera aphidicola (Rhopalosiphum padi)]
NODE_310335_length_178_cov_2.471910		196	gi|21672427|ref|NP_660494.1|		carbamoyl phosphate synthase large subunit [Buchnera aphidicola str. Sg (Schizaphis graminum)] &gt;gi|25008213|sp|Q8K9Z7.3|CARB_BUCAP RecName: Full=Carbamoyl-phosphate synthase large chain; AltName: Full=Carbamoyl-phosphate synthetase ammonia chain &gt;gi|21623038|gb|AAM67705.1| carbamoyl-phosphate synthase large chain [Buchnera aphidicola str. Sg (Schizaphis graminum)]
NODE_204043_length_173_cov_2.543353		193	gi|21672837|ref|NP_660904.1|		ferredoxin, 2Fe-2S [Buchnera aphidicola str. Sg (Schizaphis graminum)] &gt;gi|4033381|sp|O51882.1|FER_BUCAP RecName: Full=2Fe-2S ferredoxin &gt;gi|2827028|gb|AAC38120.1| ferredoxin [Buchnera aphidicola] &gt;gi|21623491|gb|AAM68115.1| ferredoxin, 2Fe-2S [Buchnera aphidicola str. Sg (Schizaphis graminum)]
NODE_98235_length_266_cov_4.477444		296	gi|15617050|ref|NP_240263.1|		fructose-bisphosphate aldolase [Buchnera aphidicola str. APS (Acyrthosiphon pisum)] &gt;gi|219681802|ref|YP_002468188.1| fructose-bisphosphate aldolase [Buchnera aphidicola str. 5A (Acyrthosiphon pisum)] &gt;gi|219682357|ref|YP_002468741.1| fructose-bisphosphate aldolase [Buchnera aphidicola str. Tuc7 (Acyrthosiphon pisum)] &gt;gi|257471505|ref|ZP_05635504.1| fructose-bisphosphate aldolase [Buchn…
NODE_66024_length_215_cov_4.418605		245	gi|345538417|gb|AEO08394.1|		primosomal protein DnaI [Buchnera aphidicola str. Ak (Acyrthosiphon kondoi)]
NODE_64284_length_142_cov_3.478873		172	gi|345539305|gb|AEO08172.1|		UDP-N-acetylglucosamine 1-carboxyvinyltransferase [Buchnera aphidicola str. Ua (Uroleucon ambrosiae)]
NODE_24993_length_107_cov_8.476636		137	gi|15616938|ref|NP_240151.1|		outer membrane protein A precursor [Buchnera aphidicola str. APS (Acyrthosiphon pisum)] &gt;gi|11386970|sp|P57414.1|OMPA_BUCAI RecName: Full=OmpA-like protein; Flags: Precursor &gt;gi|10039003|dbj|BAB13037.1| outer membrane protein A precursor [Buchnera aphidicola str. APS (Acyrthosiphon pisum)]
NODE_131791_length_320_cov_3.256250		344	gi|311085868|gb|ADP65950.1|		phospho-2-dehydro-3-deoxyheptonate aldolase [Buchnera aphidicola str. LL01 (Acyrthosiphon pisum)]
NODE_76843_length_422_cov_6.552133		442	gi|21672354|ref|NP_660421.1|		phosphoenolpyruvate-protein phosphotransferase [Buchnera aphidicola str. Sg (Schizaphis graminum)] &gt;gi|25091015|sp|Q8KA50.1|PT1_BUCAP RecName: Full=Phosphoenolpyruvate-protein phosphotransferase; AltName: Full=Phosphotransferase system, enzyme I &gt;gi|21622957|gb|AAM67632.1| phosphoenolpyruvate-protein phosphotransferase [Buchnera aphidicola str. Sg (Schizaphis graminum)]
NODE_3746_length_375_cov_71.770668		405	gi|345538413|gb|AEO08390.1|		co-chaperonin GroES [Buchnera aphidicola str. Ak (Acyrthosiphon kondoi)]
NODE_11285_length_142_cov_14.950705		172	gi|345538976|gb|AEO07843.1|		F0F1 ATP synthase subunit beta [Buchnera aphidicola str. Ua (Uroleucon ambrosiae)]
NODE_53223_length_95_cov_6.042105		113	gi|345539151|gb|AEO08018.1|		cell division protein FtsZ [Buchnera aphidicola str. Ua (Uroleucon ambrosiae)]
NODE_161688_length_144_cov_2.020833		174	gi|311086459|gb|ADP66540.1|		carbamoyl phosphate synthase large subunit [Buchnera aphidicola str. TLW03 (Acyrthosiphon pisum)]
NODE_246266_length_271_cov_2.498155		291	gi|345539456|gb|AEO08323.1|		orotate phosphoribosyltransferase [Buchnera aphidicola str. Ua (Uroleucon ambrosiae)]
NODE_364953_length_110_cov_2.000000		128	gi|345538502|gb|AEO08479.1|		member of SoxR-reducing complex [Buchnera aphidicola str. Ak (Acyrthosiphon kondoi)]
NODE_51521_length_105_cov_4.685714		129	gi|345539152|gb|AEO08019.1|		cell division protein FtsA [Buchnera aphidicola str. Ua (Uroleucon ambrosiae)]
NODE_79336_length_148_cov_3.709460		178	gi|2967529|gb|AAC05800.1|		unknown [Buchnera aphidicola]
NODE_155633_length_123_cov_2.008130		151	gi|30410811|ref|NP_660411.2|		serine acetyltransferase [Buchnera aphidicola str. Sg (Schizaphis graminum)]
NODE_190325_length_182_cov_3.373626		200	gi|15616801|ref|NP_240013.1|		alkyl hydroperoxide reductase [Buchnera aphidicola str. APS (Acyrthosiphon pisum)] &gt;gi|219681556|ref|YP_002467941.1| alkyl hydroperoxide reductase [Buchnera aphidicola str. 5A (Acyrthosiphon pisum)] &gt;gi|219682112|ref|YP_002468496.1| alkyl hydroperoxide reductase [Buchnera aphidicola str. Tuc7 (Acyrthosiphon pisum)] &gt;gi|257471239|ref|ZP_05635238.1| alkyl hydroperoxide reductase [Buchnera …
NODE_18944_length_105_cov_277.428558		123	gi|28190311|gb|AAO33048.1|		GroEL [Buchnera aphidicola]
NODE_71574_length_209_cov_6.693780		229	gi|345539409|gb|AEO08276.1|		30S ribosomal protein S5 [Buchnera aphidicola str. Ua (Uroleucon ambrosiae)]
NODE_136395_length_112_cov_2.857143		142	gi|21672412|ref|NP_660479.1|		phenylalanyl-tRNA synthetase beta chain [Buchnera aphidicola str. Sg (Schizaphis graminum)] &gt;gi|24418710|sp|P59057.1|SYFB_BUCAP RecName: Full=Phenylalanyl-tRNA synthetase beta chain; AltName: Full=Phenylalanine--tRNA ligase beta chain; Short=PheRS &gt;gi|21623021|gb|AAM67690.1| phenylalanyl-tRNA synthetase beta chain [Buchnera aphidicola str. Sg (Schizaphis graminum)]
NODE_44022_length_213_cov_6.943662		237	gi|15616798|ref|NP_240010.1|		ribonucleotide-diphosphate reductase subunit alpha [Buchnera aphidicola str. APS (Acyrthosiphon pisum)] &gt;gi|219681553|ref|YP_002467938.1| ribonucleotide-diphosphate reductase alpha subunit [Buchnera aphidicola str. 5A (Acyrthosiphon pisum)] &gt;gi|219682109|ref|YP_002468493.1| ribonucleotide-diphosphate reductase alpha subunit [Buchnera aphidicola str. Tuc7 (Acyrthosiphon pisum)] &gt;gi|257471…
NODE_43023_length_222_cov_5.873874		250	gi|21672769|ref|NP_660836.1|		50S ribosomal protein L4 [Buchnera aphidicola str. Sg (Schizaphis graminum)] &gt;gi|25009110|sp|Q8K951.1|RL4_BUCAP RecName: Full=50S ribosomal protein L4 &gt;gi|21623416|gb|AAM68047.1| 50S ribosomal protein L4 [Buchnera aphidicola str. Sg (Schizaphis graminum)]
NODE_7093_length_211_cov_17.047394		241	gi|21672814|ref|NP_660881.1|		oligoribonuclease [Buchnera aphidicola str. Sg (Schizaphis graminum)] &gt;gi|25008877|sp|Q8K909.1|ORN_BUCAP RecName: Full=Oligoribonuclease &gt;gi|21623465|gb|AAM68092.1| hypothetical oligoribonuclease [Buchnera aphidicola str. Sg (Schizaphis graminum)]
NODE_22158_length_406_cov_7.024631		432	gi|21672694|ref|NP_660761.1|		leucyl-tRNA synthetase [Buchnera aphidicola str. Sg (Schizaphis graminum)] &gt;gi|25009349|sp|Q8K9B9.1|SYL_BUCAP RecName: Full=Leucyl-tRNA synthetase; AltName: Full=Leucine--tRNA ligase; Short=LeuRS &gt;gi|21623335|gb|AAM67972.1| leucyl-tRNA synthetase [Buchnera aphidicola str. Sg (Schizaphis graminum)]
NODE_247097_length_85_cov_2.094118		107	gi|311086831|gb|ADP66912.1|		bifunctional N-succinyldiaminopimelate-aminotransferase/acetylornithine transaminase protein [Buchnera aphidicola str. TLW03 (Acyrthosiphon pisum)]
NODE_35663_length_134_cov_3.388060		164	gi|15617122|ref|NP_240335.1|		30S ribosomal protein S7 [Buchnera aphidicola str. APS (Acyrthosiphon pisum)] &gt;gi|219681874|ref|YP_002468260.1| 30S ribosomal protein S7 [Buchnera aphidicola str. 5A (Acyrthosiphon pisum)] &gt;gi|219682429|ref|YP_002468813.1| 30S ribosomal protein S7 [Buchnera aphidicola str. Tuc7 (Acyrthosiphon pisum)] &gt;gi|257471579|ref|ZP_05635578.1| 30S ribosomal protein S7 [Buchnera aphidicola str. LSR1…
NODE_168391_length_74_cov_2.297297		104	gi|21672780|ref|NP_660847.1|		bifunctional N-succinyldiaminopimelate-aminotransferase/acetylornithine transaminase protein [Buchnera aphidicola str. Sg (Schizaphis graminum)] &gt;gi|25008136|sp|P59086.1|ARGD_BUCAP RecName: Full=Acetylornithine/succinyldiaminopimelate aminotransferase; Short=ACOAT; Short=DapATase; Short=Succinyldiaminopimelate transferase &gt;gi|21623428|gb|AAM68058.1| acetylornithine aminotransferase [Buchner…
NODE_115536_length_224_cov_10.272322		242	gi|15617119|ref|NP_240332.1|		30S ribosomal protein S10 [Buchnera aphidicola str. APS (Acyrthosiphon pisum)] &gt;gi|219681871|ref|YP_002468257.1| 30S ribosomal protein S10 [Buchnera aphidicola str. 5A (Acyrthosiphon pisum)] &gt;gi|219682426|ref|YP_002468810.1| 30S ribosomal protein S10 [Buchnera aphidicola str. Tuc7 (Acyrthosiphon pisum)] &gt;gi|257471576|ref|ZP_05635575.1| 30S ribosomal protein S10 [Buchnera aphidicola str. …
NODE_16145_length_180_cov_31.633333		206	gi|15616664|ref|NP_239876.1|		50S ribosomal protein L7/L12 [Buchnera aphidicola str. APS (Acyrthosiphon pisum)] &gt;gi|219681421|ref|YP_002467806.1| 50S ribosomal protein L7/L12 [Buchnera aphidicola str. 5A (Acyrthosiphon pisum)] &gt;gi|219681977|ref|YP_002468361.1| 50S ribosomal protein L7/L12 [Buchnera aphidicola str. Tuc7 (Acyrthosiphon pisum)] &gt;gi|257471096|ref|ZP_05635095.1| 50S ribosomal protein L7/L12 [Buchnera aphi…
NODE_176014_length_339_cov_3.050148		365	gi|219681577|ref|YP_002467963.1|		pyruvate dehydrogenase E1 component [Buchnera aphidicola str. 5A (Acyrthosiphon pisum)] &gt;gi|219682135|ref|YP_002468519.1| pyruvate dehydrogenase E1 component [Buchnera aphidicola str. Tuc7 (Acyrthosiphon pisum)] &gt;gi|257471262|ref|ZP_05635261.1| pyruvate dehydrogenase subunit E1 [Buchnera aphidicola str. LSR1 (Acyrthosiphon pisum)] &gt;gi|219621868|gb|ACL30024.1| pyruvate dehydrogenase E1 co…
NODE_21471_length_255_cov_7.035294		275	gi|345538842|gb|AEO08819.1|		heat shock protein 90 [Buchnera aphidicola str. Ak (Acyrthosiphon kondoi)]
NODE_12871_length_375_cov_23.600000		401	gi|25054991|sp|Q8K9F9.1|RL13_BUCAP		RecName: Full=50S ribosomal protein L13 &gt;gi|21623288|gb|AAM67930.1| 50S ribosomal protein L13 [Buchnera aphidicola str. Sg (Schizaphis graminum)]
NODE_9666_length_119_cov_8.092437		149	gi|345539309|gb|AEO08176.1|		30S ribosomal protein S9 [Buchnera aphidicola str. Ua (Uroleucon ambrosiae)]
NODE_17504_length_205_cov_14.234146		235	gi|21672347|ref|NP_660414.1|		30S ribosomal protein S21 [Buchnera aphidicola str. Sg (Schizaphis graminum)] &gt;gi|25009185|sp|Q8KA57.1|RS21_BUCAP RecName: Full=30S ribosomal protein S21 &gt;gi|21622950|gb|AAM67625.1| 30S ribosomal protein S21 [Buchnera aphidicola str. Sg (Schizaphis graminum)] &gt;gi|345539016|gb|AEO07883.1| 30S ribosomal protein S21 [Buchnera aphidicola str. Ua (Uroleucon ambrosiae)]
NODE_178604_length_151_cov_2.834437		169	gi|15616775|ref|NP_239987.1|		NADH dehydrogenase subunit B [Buchnera aphidicola str. APS (Acyrthosiphon pisum)] &gt;gi|219681530|ref|YP_002467915.1| NADH dehydrogenase beta subunit [Buchnera aphidicola str. 5A (Acyrthosiphon pisum)] &gt;gi|219682086|ref|YP_002468470.1| NADH dehydrogenase beta subunit [Buchnera aphidicola str. Tuc7 (Acyrthosiphon pisum)] &gt;gi|257471211|ref|ZP_05635210.1| NADH dehydrogenase subunit B [Buchner…
NODE_50404_length_259_cov_11.930502		277	gi|21672432|ref|NP_660499.1|		isoleucyl-tRNA synthetase [Buchnera aphidicola str. Sg (Schizaphis graminum)] &gt;gi|25009353|sp|Q8K9Z2.1|SYI_BUCAP RecName: Full=Isoleucyl-tRNA synthetase; AltName: Full=Isoleucine--tRNA ligase; Short=IleRS &gt;gi|21623043|gb|AAM67710.1| isoleucyl-tRNA synthetase [Buchnera aphidicola str. Sg (Schizaphis graminum)]
NODE_116382_length_115_cov_3.243478		137	gi|21672321|ref|NP_660388.1|		UDP-N-acetylglucosamine pyrophosphorylase [Buchnera aphidicola str. Sg (Schizaphis graminum)] &gt;gi|25008504|sp|Q8KA74.1|GLMU_BUCAP RecName: Full=Bifunctional protein GlmU; Includes: RecName: Full=UDP-N-acetylglucosamine pyrophosphorylase; AltName: Full=N-acetylglucosamine-1-phosphate uridyltransferase; Includes: RecName: Full=Glucosamine-1-phosphate N-acetyltransferase &gt;gi|21622921|gb|AAM675…
NODE_30208_length_107_cov_35.485981		125	gi|345539235|gb|AEO08102.1|		6-phosphofructokinase [Buchnera aphidicola str. Ua (Uroleucon ambrosiae)]
NODE_187255_length_278_cov_6.579137		296	gi|21672508|ref|NP_660575.1|		uridylate kinase [Buchnera aphidicola str. Sg (Schizaphis graminum)] &gt;gi|22653952|sp|P59002.1|PYRH_BUCAP RecName: Full=Uridylate kinase; Short=UK; AltName: Full=Uridine monophosphate kinase; Short=UMP kinase; Short=UMPK &gt;gi|21623129|gb|AAM67786.1| uridylate kinase [Buchnera aphidicola str. Sg (Schizaphis graminum)]
NODE_59099_length_106_cov_3.339623		136	gi|21672787|ref|NP_660854.1|		phosphopentomutase [Buchnera aphidicola str. Sg (Schizaphis graminum)] &gt;gi|25008355|sp|Q8K936.1|DEOB_BUCAP RecName: Full=Phosphopentomutase; AltName: Full=Phosphodeoxyribomutase &gt;gi|21623435|gb|AAM68065.1| phosphopentomutase [Buchnera aphidicola str. Sg (Schizaphis graminum)]
NODE_109473_length_173_cov_5.000000		201	gi|21672568|ref|NP_660635.1|		hypothetical protein BUsg291 [Buchnera aphidicola str. Sg (Schizaphis graminum)] &gt;gi|25091608|sp|Q8K9N4.1|Y291_BUCAP RecName: Full=UPF0135 protein BUsg_291 &gt;gi|21623195|gb|AAM67846.1| hypothetical 26.9 kDaprotein [Buchnera aphidicola str. Sg (Schizaphis graminum)]
NODE_223290_length_78_cov_2.012820		104	gi|21672416|ref|NP_660483.1|		hypothetical protein BUsg126 [Buchnera aphidicola str. Sg (Schizaphis graminum)] &gt;gi|25009583|sp|Q8KA08.1|Y126_BUCAP RecName: Full=UPF0092 membrane protein BUsg_126 &gt;gi|21623026|gb|AAM67694.1| hypothetical 11.9 kDa protein [Buchnera aphidicola str. Sg (Schizaphis graminum)]
NODE_55087_length_414_cov_7.115942		440	gi|21672492|ref|NP_660559.1|		cell division protein FtsZ [Buchnera aphidicola str. Sg (Schizaphis graminum)] &gt;gi|22654245|sp|O51929.2|FTSZ_BUCAP RecName: Full=Cell division protein ftsZ &gt;gi|21623111|gb|AAM67770.1| cell division protein FtsZ [Buchnera aphidicola str. Sg (Schizaphis graminum)]
NODE_243107_length_88_cov_2.159091		106	gi|219682280|ref|YP_002468664.1|		aminopeptidase A/I [Buchnera aphidicola str. Tuc7 (Acyrthosiphon pisum)] &gt;gi|254802487|sp|B8D7Q4.1|AMPA_BUCAT RecName: Full=Probable cytosol aminopeptidase; AltName: Full=Leucine aminopeptidase; Short=LAP; AltName: Full=Leucyl aminopeptidase &gt;gi|219622013|gb|ACL30169.1| aminopeptidase A/I [Buchnera aphidicola str. Tuc7 (Acyrthosiphon pisum)] &gt;gi|311086104|gb|ADP66186.1| leucyl aminopepti…
NODE_312090_length_115_cov_2.104348		135	gi|21672486|ref|NP_660553.1|		branched-chain alpha-keto acid dehydrogenase subunit E2 [Buchnera aphidicola str. Sg (Schizaphis graminum)] &gt;gi|21623104|gb|AAM67764.1| dihydrolipoamide acetyltransferase component [Buchnera aphidicola str. Sg (Schizaphis graminum)]
NODE_172802_length_108_cov_2.055556		134	gi|311087260|gb|ADP67340.1|		ABC transporter ATP-binding protein Uup [Buchnera aphidicola str. JF99 (Acyrthosiphon pisum)]
NODE_82372_length_141_cov_17.347517		167	gi|345539220|gb|AEO08087.1|		serine hydroxymethyltransferase [Buchnera aphidicola str. Ua (Uroleucon ambrosiae)]
NODE_118027_length_195_cov_5.728205		215	gi|311086707|gb|ADP66788.1|		TldD protein [Buchnera aphidicola str. TLW03 (Acyrthosiphon pisum)]
NODE_43034_length_403_cov_10.302730		423	gi|21672673|ref|NP_660740.1|		enolase [Buchnera aphidicola str. Sg (Schizaphis graminum)] &gt;gi|25008418|sp|Q8K9E0.1|ENO_BUCAP RecName: Full=Enolase; AltName: Full=2-phospho-D-glycerate hydro-lyase; AltName: Full=2-phosphoglycerate dehydratase &gt;gi|21623311|gb|AAM67951.1| enolase [Buchnera aphidicola str. Sg (Schizaphis graminum)]
NODE_190654_length_105_cov_2.142857		135	gi|21672609|ref|NP_660676.1|		flagellar protein flgJ [Buchnera aphidicola str. Sg (Schizaphis graminum)] &gt;gi|25090309|sp|Q8K9K1.1|FLGJ_BUCAP RecName: Full=Putative flagellar protein flgJ homolog &gt;gi|21623240|gb|AAM67887.1| flagellar protein flgJ [Buchnera aphidicola str. Sg (Schizaphis graminum)]
NODE_19834_length_977_cov_18.332651		995	gi|21672818|ref|NP_660885.1|		ATP-dependent protease ATP-binding subunit [Buchnera aphidicola str. Sg (Schizaphis graminum)] &gt;gi|22654256|sp|Q9Z617.2|HSLU_BUCAP RecName: Full=ATP-dependent protease ATPase subunit HslU; AltName: Full=Unfoldase HslU &gt;gi|21623470|gb|AAM68096.1| heat shock protein HslU [Buchnera aphidicola str. Sg (Schizaphis graminum)]
NODE_68601_length_149_cov_7.684564		173	gi|345538561|gb|AEO08538.1|		DNA gyrase subunit A [Buchnera aphidicola str. Ak (Acyrthosiphon kondoi)]
NODE_39292_length_104_cov_2.971154		134	gi|21672582|ref|NP_660649.1|		aspartyl-tRNA synthetase [Buchnera aphidicola str. Sg (Schizaphis graminum)] &gt;gi|3915068|sp|P81432.1|SYD_BUCAP RecName: Full=Aspartyl-tRNA synthetase; AltName: Full=Aspartate--tRNA ligase; Short=AspRS &gt;gi|2947034|gb|AAC05432.1| aspartyl-tRNA synthetase [Buchnera aphidicola] &gt;gi|21623211|gb|AAM67860.1| aspartyl-tRNA synthetase [Buchnera aphidicola str. Sg (Schizaphis graminum)]
NODE_51167_length_136_cov_52.595589		154	gi|345538649|gb|AEO08626.1|		acyl-CoA thioesterase [Buchnera aphidicola str. Ak (Acyrthosiphon kondoi)]
NODE_94361_length_297_cov_7.538721		315	gi|21672325|ref|NP_660392.1|		bifunctional phosphoribosylaminoimidazolecarboxamide formyltransferase/IMP cyclohydrolase [Buchnera aphidicola str. Sg (Schizaphis graminum)] &gt;gi|25008994|sp|Q8KA70.1|PUR9_BUCAP RecName: Full=Bifunctional purine biosynthesis protein PurH; Includes: RecName: Full=Phosphoribosylaminoimidazolecarboxamide formyltransferase; AltName: Full=AICAR transformylase; Includes: RecName: Full=IMP cyclohydro…
NODE_118924_length_126_cov_7.317461		148	gi|345538605|gb|AEO08582.1|		acetolactate synthase small subunit [Buchnera aphidicola str. Ak (Acyrthosiphon kondoi)]
NODE_72504_length_249_cov_8.393575		279	gi|345538819|gb|AEO08796.1|		thiamin-monophosphate kinase [Buchnera aphidicola str. Ak (Acyrthosiphon kondoi)]
NODE_31271_length_131_cov_9.862596		157	gi|311086935|gb|ADP67015.1|		DNA-directed RNA polymerase subunit beta [Buchnera aphidicola str. JF99 (Acyrthosiphon pisum)]
NODE_59709_length_143_cov_7.650350		161	gi|311087099|gb|ADP67179.1|		guanosine 5&apos;-monophosphate oxidoreductase [Buchnera aphidicola str. JF99 (Acyrthosiphon pisum)]
NODE_78376_length_128_cov_4.171875		158	gi|345539211|gb|AEO08078.1|		anthranilate phosphoribosyltransferase [Buchnera aphidicola str. Ua (Uroleucon ambrosiae)]
NODE_101390_length_292_cov_7.599315		310	gi|311086961|gb|ADP67041.1|		phosphoenolpyruvate-protein phosphotransferase [Buchnera aphidicola str. JF99 (Acyrthosiphon pisum)]
NODE_75976_length_260_cov_6.153846		280	gi|21672593|ref|NP_660660.1|		septum site-determining protein MinD [Buchnera aphidicola str. Sg (Schizaphis graminum)] &gt;gi|25090686|sp|Q8K9L7.3|MIND_BUCAP RecName: Full=Septum site-determining protein MinD; AltName: Full=Cell division inhibitor MinD &gt;gi|21623223|gb|AAM67871.1| septum site-determining protein MinD [Buchnera aphidicola str. Sg (Schizaphis graminum)]
NODE_129205_length_160_cov_21.993750		178	gi|219682104|ref|YP_002468488.1|		NAD(+) synthetase [Buchnera aphidicola str. Tuc7 (Acyrthosiphon pisum)] &gt;gi|254766708|sp|B8D778.1|NADE_BUCAT RecName: Full=NH(3)-dependent NAD(+) synthetase &gt;gi|219621837|gb|ACL29993.1| NAD(+) synthetase [Buchnera aphidicola str. Tuc7 (Acyrthosiphon pisum)]
NODE_206458_length_252_cov_4.785714		272	gi|21672418|ref|NP_660485.1|		glycyl-tRNA synthetase subunit alpha [Buchnera aphidicola str. Sg (Schizaphis graminum)] &gt;gi|25009293|sp|Q8KA06.1|SYGA_BUCAP RecName: Full=Glycyl-tRNA synthetase alpha subunit; AltName: Full=Glycine--tRNA ligase alpha subunit; Short=GlyRS &gt;gi|21623028|gb|AAM67696.1| glycyl-tRNA synthetase alpha chain [Buchnera aphidicola str. Sg (Schizaphis graminum)]
NODE_55089_length_398_cov_21.185930		416	gi|21672815|ref|NP_660882.1|		N-acetylmuramoyl-L-alanine amidase II precursor [Buchnera aphidicola str. Sg (Schizaphis graminum)] &gt;gi|25008089|sp|Q8K908.1|AMIB_BUCAP RecName: Full=Putative N-acetylmuramoyl-L-alanine amidase &gt;gi|21623466|gb|AAM68093.1| N-acetylmuramoyl-L-alanine amidase AmiB [Buchnera aphidicola str. Sg (Schizaphis graminum)]
NODE_112022_length_292_cov_3.890411		312	gi|21672316|ref|NP_660383.1|		DNA replication protein DnaC [Buchnera aphidicola str. Sg (Schizaphis graminum)] &gt;gi|25008386|sp|Q8KA79.1|DNAC_BUCAP RecName: Full=DNA replication protein dnaC &gt;gi|21622915|gb|AAM67594.1| DNA replication protein DnaC [Buchnera aphidicola str. Sg (Schizaphis graminum)]
NODE_204474_length_73_cov_2.082192		103	gi|21672560|ref|NP_660627.1|		adenosylmethionine-8-amino-7-oxononanoate aminotransferase [Buchnera aphidicola str. Sg (Schizaphis graminum)] &gt;gi|25008170|sp|Q8K9P0.1|BIOA_BUCAP RecName: Full=Adenosylmethionine-8-amino-7-oxononanoate aminotransferase; AltName: Full=7,8-diamino-pelargonic acid aminotransferase; Short=DAPA AT; Short=DAPA aminotransferase; AltName: Full=7,8-diaminononanoate synthase; Short=DANS; AltName: Full=…
NODE_311930_length_196_cov_2.362245		218	gi|167614202|gb|ABZ89705.1|		UDP-N-acetylmuramoylalanyl-D-glutamyl-2,6-diaminopimelate-D-alanyl-D-alanyl ligase [Buchnera aphidicola]
NODE_301456_length_117_cov_2.119658		137	gi|345538763|gb|AEO08740.1|		tRNA (guanine-N1)-methyltransferase [Buchnera aphidicola str. Ak (Acyrthosiphon kondoi)]
NODE_69322_length_129_cov_19.914728		151	gi|219681582|ref|YP_002467968.1|		5&apos;-methylthioadenosine nucleosidase [Buchnera aphidicola str. 5A (Acyrthosiphon pisum)] &gt;gi|219682140|ref|YP_002468524.1| 5&apos;-methylthioadenosine nucleosidase [Buchnera aphidicola str. Tuc7 (Acyrthosiphon pisum)] &gt;gi|257471268|ref|ZP_05635267.1| 5&apos;-methylthioadenosine nucleosidase [Buchnera aphidicola str. LSR1 (Acyrthosiphon pisum)] &gt;gi|254763971|sp|B8D909.1|MTNN_BUCA5 Rec…
NODE_114833_length_83_cov_3.662651		113	gi|345538426|gb|AEO08403.1|		bifunctional phosphoribosylaminoimidazolecarboxamide formyltransferase/IMP cyclohydrolase [Buchnera aphidicola str. Ak (Acyrthosiphon kondoi)]
NODE_68356_length_199_cov_2.668342		229	gi|345539359|gb|AEO08226.1|		aspartate-semialdehyde dehydrogenase [Buchnera aphidicola str. Ua (Uroleucon ambrosiae)]
NODE_107457_length_260_cov_8.576923		282	gi|25293180|pir||F84945		glycine-tRNA ligase (EC 6.1.1.14) [imported] - Buchnera sp. (strain APS) &gt;gi|10038819|dbj|BAB12854.1| glycyl-tRNA synthetase alpha chain [Buchnera aphidicola str. APS (Acyrthosiphon pisum)]
NODE_131942_length_235_cov_7.880851		259	gi|311087244|gb|ADP67324.1|		malonyl CoA-acyl carrier protein transacylase [Buchnera aphidicola str. JF99 (Acyrthosiphon pisum)]
NODE_168716_length_97_cov_2.505155		127	gi|21672340|ref|NP_660407.1|		argininosuccinate synthase [Buchnera aphidicola str. Sg (Schizaphis graminum)] &gt;gi|25008153|sp|Q8KA60.1|ASSY_BUCAP RecName: Full=Argininosuccinate synthase; AltName: Full=Citrulline--aspartate ligase &gt;gi|21622942|gb|AAM67618.1| argininosuccinate synthase [Buchnera aphidicola str. Sg (Schizaphis graminum)]
NODE_61829_length_102_cov_4.205883		132	gi|809653|emb|CAA77971.1|		beta&apos;subunit of RNA polymerase [Buchnera aphidicola]
NODE_112930_length_70_cov_3.857143		100	gi|116515116|ref|YP_802745.1|		hypothetical protein BCc_180 [Buchnera aphidicola str. Cc (Cinara cedri)] &gt;gi|116256970|gb|ABJ90652.1| transcription-repair coupling factor [Buchnera aphidicola str. Cc (Cinara cedri)]
NODE_204741_length_197_cov_2.243655		217	gi|25452934|sp|Q9EVE4.1|DPO3B_BUCRP		RecName: Full=DNA polymerase III subunit beta &gt;gi|11320921|gb|AAG33956.1|AF197896_1 DNA polymerase III beta subunit [Buchnera aphidicola]
NODE_130444_length_176_cov_2.636364		206	gi|345538574|gb|AEO08551.1|		homoserine kinase [Buchnera aphidicola str. Ak (Acyrthosiphon kondoi)]
NODE_144545_length_147_cov_2.863945		177	gi|345539148|gb|AEO08015.1|		dihydrolipoamide dehydrogenase [Buchnera aphidicola str. Ua (Uroleucon ambrosiae)]
NODE_50475_length_80_cov_3.462500		110	gi|311085781|gb|ADP65863.1|		DNA-directed RNA polymerase subunit beta&apos; [Buchnera aphidicola str. LL01 (Acyrthosiphon pisum)]
NODE_30591_length_345_cov_5.220290		363	gi|21672441|ref|NP_660508.1|		NADH dehydrogenase I chain F [Buchnera aphidicola str. Sg (Schizaphis graminum)] &gt;gi|25008857|sp|Q8K9Y3.1|NUOF_BUCAP RecName: Full=NADH-quinone oxidoreductase subunit F; AltName: Full=NADH dehydrogenase I subunit F; AltName: Full=NDH-1 subunit F &gt;gi|21623053|gb|AAM67719.1| NADH dehydrogenase I chain F [Buchnera aphidicola str. Sg (Schizaphis graminum)]
NODE_158539_length_262_cov_7.007634		280	gi|15616804|ref|NP_240016.1|		hypothetical protein BU185 [Buchnera aphidicola str. APS (Acyrthosiphon pisum)] &gt;gi|219681558|ref|YP_002467943.1| NAD kinase monomer (YfjB) [Buchnera aphidicola str. 5A (Acyrthosiphon pisum)] &gt;gi|219682115|ref|YP_002468499.1| NAD kinase monomer (YfjB) [Buchnera aphidicola str. Tuc7 (Acyrthosiphon pisum)] &gt;gi|257471242|ref|ZP_05635241.1| inorganic polyphosphate/ATP-NAD kinase [Buchnera ap…
NODE_41644_length_141_cov_4.106383		167	gi|345538728|gb|AEO08705.1|		OmpF-like porin [Buchnera aphidicola str. Ak (Acyrthosiphon kondoi)]
NODE_144860_length_213_cov_3.042253		233	gi|311087328|gb|ADP67408.1|		lysyl-tRNA synthetase [Buchnera aphidicola str. JF99 (Acyrthosiphon pisum)]
NODE_94689_length_80_cov_3.762500		110	gi|15616885|ref|NP_240098.1|		hypothetical protein BU274 [Buchnera aphidicola str. APS (Acyrthosiphon pisum)] &gt;gi|219681640|ref|YP_002468026.1| acyl-CoA thioesterase (YciA) [Buchnera aphidicola str. 5A (Acyrthosiphon pisum)] &gt;gi|219682197|ref|YP_002468581.1| acyl-CoA thioesterase (YciA) [Buchnera aphidicola str. Tuc7 (Acyrthosiphon pisum)] &gt;gi|257471328|ref|ZP_05635327.1| acyl-CoA thioesterase (YciA) [Buchnera aphidi…
NODE_150820_length_80_cov_2.700000		110	gi|345539462|gb|AEO08329.1|		VacB protein [Buchnera aphidicola str. Ua (Uroleucon ambrosiae)]
NODE_144399_length_538_cov_4.775093		556	gi|15616889|ref|NP_240102.1|		tryptophan synthase subunit beta [Buchnera aphidicola str. APS (Acyrthosiphon pisum)] &gt;gi|11182450|sp|Q44685.2|TRPB_BUCAI RecName: Full=Tryptophan synthase beta chain &gt;gi|25291902|pir||D84962 tryptophan synthase (EC 4.2.1.20) beta chain [imported] - Buchnera sp. (strain APS) &gt;gi|10038953|dbj|BAB12988.1| tryptophan synthase beta chain [Buchnera aphidicola str. APS (Acyrthosiphon pisum)]
NODE_231903_length_158_cov_2.500000		182	gi|21672685|ref|NP_660752.1|		GTP-binding protein BipA [Buchnera aphidicola str. Sg (Schizaphis graminum)] &gt;gi|25009501|sp|Q8K9C8.1|TYPA_BUCAP RecName: Full=GTP-binding protein TypA/BipA homolog &gt;gi|21623324|gb|AAM67963.1| GTP-binding protein typa/bipa [Buchnera aphidicola str. Sg (Schizaphis graminum)]
NODE_16773_length_178_cov_6.589888		198	gi|8977782|emb|CAB95749.1|		putative ATP synthetase beta-subunit [Buchnera aphidicola (Aphis gossypii)]
NODE_158432_length_94_cov_2.117021		114	gi|345539120|gb|AEO07987.1|		acetate kinase [Buchnera aphidicola str. Ua (Uroleucon ambrosiae)]
NODE_414789_length_129_cov_2.031008		147	gi|345538705|gb|AEO08682.1|		dihydroorotase [Buchnera aphidicola str. Ak (Acyrthosiphon kondoi)]
NODE_23147_length_104_cov_14.980769		130	gi|345539330|gb|AEO08197.1|		phosphopyruvate hydratase [Buchnera aphidicola str. Ua (Uroleucon ambrosiae)]
NODE_69964_length_75_cov_3.026667		105	gi|15616714|ref|NP_239926.1|		transaldolase B [Buchnera aphidicola str. APS (Acyrthosiphon pisum)] &gt;gi|219681469|ref|YP_002467854.1| transaldolase [Buchnera aphidicola str. 5A (Acyrthosiphon pisum)] &gt;gi|219682025|ref|YP_002468409.1| transaldolase [Buchnera aphidicola str. Tuc7 (Acyrthosiphon pisum)] &gt;gi|257471146|ref|ZP_05635145.1| transaldolase [Buchnera aphidicola str. LSR1 (Acyrthosiphon pisum)] &gt;gi|11387130|sp…
NODE_42103_length_88_cov_6.352273		108	gi|27904782|ref|NP_777908.1|		3-phosphoshikimate 1-carboxyvinyltransferase [Buchnera aphidicola str. Bp (Baizongia pistaciae)] &gt;gi|29427596|sp|P59416.1|AROA_BUCBP RecName: Full=3-phosphoshikimate 1-carboxyvinyltransferase; AltName: Full=5-enolpyruvylshikimate-3-phosphate synthase; Short=EPSP synthase; Short=EPSPS &gt;gi|27904180|gb|AAO27013.1| 3-phosphoshikimate 1-carboxyvinyltransferase [Buchnera aphidicola str. Bp (Baizo…
NODE_138142_length_330_cov_2.396970		350	gi|21672464|ref|NP_660531.1|		alkyl hydroperoxide reductase subunit C [Buchnera aphidicola str. Sg (Schizaphis graminum)] &gt;gi|25091461|sp|Q8K9W0.1|TSAA_BUCAP RecName: Full=Probable peroxiredoxin; AltName: Full=Thioredoxin reductase &gt;gi|21623080|gb|AAM67742.1| alkyl hydroperoxide reductase subunit C [Buchnera aphidicola str. Sg (Schizaphis graminum)]
NODE_53247_length_106_cov_3.764151		136	gi|21672531|ref|NP_660598.1|		signal peptidase I [Buchnera aphidicola str. Sg (Schizaphis graminum)] &gt;gi|25008698|sp|Q8K9R0.1|LEP_BUCAP RecName: Full=Signal peptidase I; Short=SPase I; AltName: Full=Leader peptidase I &gt;gi|21623154|gb|AAM67809.1| signal peptidase I [Buchnera aphidicola str. Sg (Schizaphis graminum)]
NODE_275938_length_95_cov_2.010526		121	gi|21672497|ref|NP_660564.1|		UDP-N-acetylmuramoylalanine--D-glutamate ligase [Buchnera aphidicola str. Sg (Schizaphis graminum)] &gt;gi|25090714|sp|Q8K9T2.1|MURD_BUCAP RecName: Full=UDP-N-acetylmuramoylalanine--D-glutamate ligase; AltName: Full=D-glutamic acid-adding enzyme; AltName: Full=UDP-N-acetylmuramoyl-L-alanyl-D-glutamate synthetase &gt;gi|21623116|gb|AAM67775.1| UDP-N-acetylmuramoylalanine--D-glutamate ligase [Buchn…
NODE_35056_length_580_cov_8.696551		606	gi|21672454|ref|NP_660521.1|		peptide chain release factor 1 [Buchnera aphidicola str. Sg (Schizaphis graminum)] &gt;gi|25009047|sp|Q8K9X0.1|RF1_BUCAP RecName: Full=Peptide chain release factor 1; Short=RF-1 &gt;gi|21623068|gb|AAM67732.1| peptide chain release factor 1 [Buchnera aphidicola str. Sg (Schizaphis graminum)]
NODE_112384_length_188_cov_4.005319		208	gi|21672748|ref|NP_660815.1|		30S ribosomal protein S13 [Buchnera aphidicola str. Sg (Schizaphis graminum)] &gt;gi|25009164|sp|Q8K971.1|RS13_BUCAP RecName: Full=30S ribosomal protein S13 &gt;gi|21623394|gb|AAM68026.1| 30S ribosomal protein S13 [Buchnera aphidicola str. Sg (Schizaphis graminum)]
NODE_30747_length_220_cov_9.722727		238	gi|345539159|gb|AEO08026.1|		UDP-N-acetylmuramoylalanyl-D-glutamate-2, 6-diaminopimelate ligase [Buchnera aphidicola str. Ua (Uroleucon ambrosiae)]
NODE_51537_length_88_cov_5.602273		118	gi|21672834|ref|NP_660901.1|		scaffold protein [Buchnera aphidicola str. Sg (Schizaphis graminum)] &gt;gi|7387934|sp|O51885.1|NIFU_BUCAP RecName: Full=NifU-like protein &gt;gi|2827031|gb|AAC38123.1| ORF128 hypothetical protein [Buchnera aphidicola] &gt;gi|21623488|gb|AAM68112.1| NifU [Buchnera aphidicola str. Sg (Schizaphis graminum)]
NODE_228869_length_303_cov_2.429043		321	gi|345538539|gb|AEO08516.1|		bifunctional NADH:ubiquinone oxidoreductase subunit C/D [Buchnera aphidicola str. Ak (Acyrthosiphon kondoi)]
NODE_56826_length_204_cov_13.009804		228	gi|21672558|ref|NP_660625.1|		serine hydroxymethyltransferase [Buchnera aphidicola str. Sg (Schizaphis graminum)] &gt;gi|25008507|sp|Q8K9P2.1|GLYA_BUCAP RecName: Full=Serine hydroxymethyltransferase; Short=SHMT; Short=Serine methylase &gt;gi|21623184|gb|AAM67836.1| serine hydroxymethyltransferase [Buchnera aphidicola str. Sg (Schizaphis graminum)]
NODE_301541_length_174_cov_2.022989		194	gi|21672474|ref|NP_660541.1|		homoserine kinase [Buchnera aphidicola str. Sg (Schizaphis graminum)] &gt;gi|25008677|sp|Q8K9V0.1|KHSE_BUCAP RecName: Full=Homoserine kinase; Short=HK; Short=HSK &gt;gi|21623090|gb|AAM67752.1| homoserine kinase [Buchnera aphidicola str. Sg (Schizaphis graminum)]
NODE_77910_length_85_cov_4.552941		115	gi|311087453|gb|ADP67533.1|		tRNA delta(2)-isopentenylpyrophosphate transferase [Buchnera aphidicola str. JF99 (Acyrthosiphon pisum)]
NODE_74948_length_591_cov_7.335025		611	gi|345538965|gb|AEO08940.1|		anthranilate synthase large subunit [Buchnera aphidicola str. Ak (Acyrthosiphon kondoi)]
NODE_53394_length_961_cov_10.860562		981	gi|21672606|ref|NP_660673.1|		flagellar basal body rod protein FlgG [Buchnera aphidicola str. Sg (Schizaphis graminum)] &gt;gi|25008454|sp|Q8K9K4.1|FLGG_BUCAP RecName: Full=Flagellar basal-body rod protein flgG; AltName: Full=Distal rod protein &gt;gi|21623237|gb|AAM67884.1| flagellar basal-body rod protein FlgG [Buchnera aphidicola str. Sg (Schizaphis graminum)]
NODE_98233_length_164_cov_3.128049		194	gi|21672430|ref|NP_660497.1|		hypothetical protein BUsg140 [Buchnera aphidicola str. Sg (Schizaphis graminum)] &gt;gi|25008664|sp|Q8K9Z4.1|ISPH_BUCAP RecName: Full=4-hydroxy-3-methylbut-2-enyl diphosphate reductase &gt;gi|21623041|gb|AAM67708.1| LytB [Buchnera aphidicola str. Sg (Schizaphis graminum)]
NODE_54885_length_305_cov_8.259016		329	gi|345539116|gb|AEO07983.1|		peptide chain release factor 1 [Buchnera aphidicola str. Ua (Uroleucon ambrosiae)]
NODE_163305_length_131_cov_2.618321		161	gi|345539279|gb|AEO08146.1|		glucose-specific PTS system IIBC components [Buchnera aphidicola str. Ua (Uroleucon ambrosiae)]
NODE_182345_length_196_cov_2.500000		226	gi|345538607|gb|AEO08584.1|		serine endoprotease [Buchnera aphidicola str. Ak (Acyrthosiphon kondoi)]
NODE_62518_length_253_cov_9.197628		273	gi|6478277|gb|AAF13787.1|AF129501_2		acetohydroxy acid synthase large subunit [Buchnera aphidicola]
NODE_33865_length_219_cov_5.515982		239	gi|21672359|ref|NP_660426.1|		flagellar MS-ring protein [Buchnera aphidicola str. Sg (Schizaphis graminum)] &gt;gi|25008478|sp|Q8KA45.1|FLIF_BUCAP RecName: Full=Flagellar M-ring protein &gt;gi|21622963|gb|AAM67637.1| flagellar M-ring protein [Buchnera aphidicola str. Sg (Schizaphis graminum)]
NODE_102486_length_86_cov_3.139535		116	gi|311087953|gb|ADP68032.1|		phosphopantetheine adenylyltransferase [Buchnera aphidicola str. JF98 (Acyrthosiphon pisum)]
NODE_62656_length_167_cov_6.227545		185	gi|21672751|ref|NP_660818.1|		50S ribosomal protein L15 [Buchnera aphidicola str. Sg (Schizaphis graminum)] &gt;gi|25054988|sp|Q8K968.1|RL15_BUCAP RecName: Full=50S ribosomal protein L15 &gt;gi|21623397|gb|AAM68029.1| 50S ribosomal protein L15 [Buchnera aphidicola str. Sg (Schizaphis graminum)]
NODE_52300_length_674_cov_14.284866		692	gi|21672672|ref|NP_660739.1|		CTP synthetase [Buchnera aphidicola str. Sg (Schizaphis graminum)] &gt;gi|24212099|sp|P59039.1|PYRG_BUCAP RecName: Full=CTP synthase; AltName: Full=CTP synthetase; AltName: Full=UTP--ammonia ligase &gt;gi|21623310|gb|AAM67950.1| CTP synthase [Buchnera aphidicola str. Sg (Schizaphis graminum)]
NODE_23896_length_319_cov_29.771160		337	gi|345539051|gb|AEO07918.1|		chorismate synthase [Buchnera aphidicola str. Ua (Uroleucon ambrosiae)]
NODE_31554_length_245_cov_9.567347		269	gi|311086167|gb|ADP66249.1|		peptide chain release factor 2 [Buchnera aphidicola str. LL01 (Acyrthosiphon pisum)]
NODE_31773_length_333_cov_17.078077		351	gi|15616930|ref|NP_240143.1|		heat shock protein HtpX [Buchnera aphidicola str. APS (Acyrthosiphon pisum)] &gt;gi|219681684|ref|YP_002468070.1| heat shock protein HtpX [Buchnera aphidicola str. 5A (Acyrthosiphon pisum)] &gt;gi|219682239|ref|YP_002468623.1| heat shock protein HtpX [Buchnera aphidicola str. Tuc7 (Acyrthosiphon pisum)] &gt;gi|257471375|ref|ZP_05635374.1| heat shock protein HtpX [Buchnera aphidicola str. LSR1 (Ac…
NODE_176959_length_86_cov_2.418605		116	gi|311086736|gb|ADP66817.1|		GTP-binding protein BipA [Buchnera aphidicola str. TLW03 (Acyrthosiphon pisum)]
NODE_340211_length_101_cov_2.178218		121	gi|21672390|ref|NP_660457.1|		imidazole glycerol phosphate synthase subunit HisF [Buchnera aphidicola str. Sg (Schizaphis graminum)] &gt;gi|22654258|sp|Q9ZHE1.2|HIS6_BUCAP RecName: Full=Imidazole glycerol phosphate synthase subunit HisF; AltName: Full=IGP synthase cyclase subunit; AltName: Full=IGP synthase subunit HisF; AltName: Full=ImGP synthase subunit HisF; Short=IGPS subunit HisF &gt;gi|21622997|gb|AAM67668.1| cyclase […
NODE_22462_length_232_cov_12.965517		262	gi|21672596|ref|NP_660663.1|		outer membrane protein A precursor [Buchnera aphidicola str. Sg (Schizaphis graminum)] &gt;gi|25090843|sp|Q8K9L4.1|OMPA_BUCAP RecName: Full=OmpA-like protein; Flags: Precursor &gt;gi|21623226|gb|AAM67874.1| outer membrane protein A precursor [Buchnera aphidicola str. Sg (Schizaphis graminum)]
NODE_160179_length_145_cov_2.041379		169	gi|345538442|gb|AEO08419.1|		argininosuccinate lyase [Buchnera aphidicola str. Ak (Acyrthosiphon kondoi)]
NODE_263051_length_244_cov_5.131147		262	gi|167614192|gb|ABZ89697.1|		D-alanine--D-alanine ligase [Buchnera aphidicola]
NODE_80712_length_258_cov_4.875969		288	gi|21672760|ref|NP_660827.1|		50S ribosomal protein L14 [Buchnera aphidicola str. Sg (Schizaphis graminum)] &gt;gi|25054986|sp|Q8K960.1|RL14_BUCAP RecName: Full=50S ribosomal protein L14 &gt;gi|21623406|gb|AAM68038.1| 50S ribosomal protein L14 [Buchnera aphidicola str. Sg (Schizaphis graminum)]
NODE_179569_length_106_cov_12.122642		124	gi|345538998|gb|AEO07865.1|		DNA-binding protein HU-alpha [Buchnera aphidicola str. Ua (Uroleucon ambrosiae)]
NODE_40583_length_280_cov_5.939286		298	gi|21672688|ref|NP_660755.1|		lysyl-tRNA synthetase [Buchnera aphidicola str. Sg (Schizaphis graminum)] &gt;gi|25009350|sp|Q8K9C5.1|SYK_BUCAP RecName: Full=Lysyl-tRNA synthetase; AltName: Full=Lysine--tRNA ligase; Short=LysRS &gt;gi|21623328|gb|AAM67966.1| lysyl-tRNA synthetase [Buchnera aphidicola str. Sg (Schizaphis graminum)]
NODE_49129_length_432_cov_22.108797		452	gi|21672610|ref|NP_660677.1|		flagellar hook-associated protein 1 [Buchnera aphidicola str. Sg (Schizaphis graminum)] &gt;gi|25008451|sp|Q8K9K0.1|FLGK_BUCAP RecName: Full=Flagellar hook-associated protein 1; Short=HAP1 &gt;gi|21623241|gb|AAM67888.1| flagellar hook-associated protein 1 [Buchnera aphidicola str. Sg (Schizaphis graminum)]
NODE_79003_length_171_cov_3.450292		189	gi|345539308|gb|AEO08175.1|		GTPase ObgE [Buchnera aphidicola str. Ua (Uroleucon ambrosiae)]
NODE_70608_length_245_cov_4.624490		275	gi|345538511|gb|AEO08488.1|		50S ribosomal protein L35 [Buchnera aphidicola str. Ak (Acyrthosiphon kondoi)]
NODE_30153_length_135_cov_8.651852		165	gi|21672641|ref|NP_660708.1|		transcription elongation factor NusA [Buchnera aphidicola str. Sg (Schizaphis graminum)] &gt;gi|25090841|sp|Q8K9H0.1|NUSA_BUCAP RecName: Full=Transcription elongation protein nusA &gt;gi|21623276|gb|AAM67919.1| N utilization substance protein A [Buchnera aphidicola str. Sg (Schizaphis graminum)]
NODE_46947_length_271_cov_8.022141		301	gi|21672356|ref|NP_660423.1|		cysteine synthase A [Buchnera aphidicola str. Sg (Schizaphis graminum)] &gt;gi|25008335|sp|Q8KA48.1|CYSK_BUCAP RecName: Full=Cysteine synthase; Short=CSase; AltName: Full=O-acetylserine (thiol)-lyase; Short=OAS-TL; AltName: Full=O-acetylserine sulfhydrylase &gt;gi|21622960|gb|AAM67634.1| cysteine synthase A [Buchnera aphidicola str. Sg (Schizaphis graminum)]
NODE_102014_length_166_cov_5.698795		186	gi|345539452|gb|AEO08319.1|		A/G-specific adenine glycosylase [Buchnera aphidicola str. Ua (Uroleucon ambrosiae)]
NODE_82900_length_106_cov_3.811321		136	gi|21672823|ref|NP_660890.1|		hypothetical protein BUsg565 [Buchnera aphidicola str. Sg (Schizaphis graminum)] &gt;gi|25091660|sp|Q8K904.1|Y565_BUCAP RecName: Full=UPF0341 protein BUsg_565 &gt;gi|21623475|gb|AAM68101.1| hypothetical 26.9 kDa protein [Buchnera aphidicola str. Sg (Schizaphis graminum)]
NODE_248976_length_176_cov_2.312500		196	gi|15616833|ref|NP_240045.1|		UDP-N-acetylmuramate-alanine ligase [Buchnera aphidicola str. APS (Acyrthosiphon pisum)] &gt;gi|219681586|ref|YP_002467972.1| UDP-N-acetylmuramate-alanine ligase [Buchnera aphidicola str. 5A (Acyrthosiphon pisum)] &gt;gi|257471272|ref|ZP_05635271.1| UDP-N-acetylmuramate-alanine ligase [Buchnera aphidicola str. LSR1 (Acyrthosiphon pisum)] &gt;gi|11133466|sp|P57310.1|MURC_BUCAI RecName: Full=UDP-N-…
NODE_222515_length_227_cov_3.859031		245	gi|345538920|gb|AEO08897.1|		FtsH protease regulator HflC [Buchnera aphidicola str. Ak (Acyrthosiphon kondoi)]
NODE_25629_length_167_cov_7.149701		193	gi|21672326|ref|NP_660393.1|		DNA-binding protein HU-alpha [Buchnera aphidicola str. Sg (Schizaphis graminum)] &gt;gi|25008343|sp|Q8KA69.1|DBH_BUCAP RecName: Full=DNA-binding protein HU &gt;gi|21622927|gb|AAM67604.1| DNA-binding protein hu-alpha [Buchnera aphidicola str. Sg (Schizaphis graminum)]
NODE_222381_length_205_cov_2.434146		231	gi|167614185|gb|ABZ89691.1|		UDP-N-acetylglucosamine--N-acetylmuramyl-(pentapeptide) pyrophosphoryl-undecaprenol N-acetylglucosamine transferase [Buchnera aphidicola]
NODE_28790_length_72_cov_3.486111		102	gi|311087812|gb|ADP67891.1|		endonuclease I [Buchnera aphidicola str. JF98 (Acyrthosiphon pisum)]
NODE_33860_length_105_cov_25.704762		125	gi|345538591|gb|AEO08568.1|		5&apos;-methylthioadenosine nucleosidase [Buchnera aphidicola str. Ak (Acyrthosiphon kondoi)]
NODE_296445_length_189_cov_2.058201		207	gi|345538734|gb|AEO08711.1|		conserved protein [Buchnera aphidicola str. Ak (Acyrthosiphon kondoi)]
NODE_75738_length_195_cov_5.712821		217	gi|311086600|gb|ADP66681.1|		serine hydroxymethyltransferase [Buchnera aphidicola str. TLW03 (Acyrthosiphon pisum)]
NODE_94788_length_286_cov_4.244755		310	gi|345538636|gb|AEO08613.1|		GTP-binding protein LepA [Buchnera aphidicola str. Ak (Acyrthosiphon kondoi)]
NODE_206970_length_191_cov_2.361257		217	gi|21672332|ref|NP_660399.1|		50S ribosomal protein L11 [Buchnera aphidicola str. Sg (Schizaphis graminum)] &gt;gi|25054992|sp|Q8KA66.1|RL11_BUCAP RecName: Full=50S ribosomal protein L11 &gt;gi|21622934|gb|AAM67610.1| 50S ribosomal protein L11 [Buchnera aphidicola str. Sg (Schizaphis graminum)]
NODE_141743_length_157_cov_3.853503		183	gi|345538710|gb|AEO08687.1|		basal-body rod modification protein FlgD [Buchnera aphidicola str. Ak (Acyrthosiphon kondoi)]
NODE_42806_length_474_cov_10.407173		504	gi|345538483|gb|AEO08460.1|		chorismate synthase [Buchnera aphidicola str. Ak (Acyrthosiphon kondoi)]
NODE_53490_length_224_cov_5.473214		248	gi|21672434|ref|NP_660501.1|		30S ribosomal protein S20 [Buchnera aphidicola str. Sg (Schizaphis graminum)] &gt;gi|25009184|sp|Q8K9Z0.1|RS20_BUCAP RecName: Full=30S ribosomal protein S20 &gt;gi|21623046|gb|AAM67712.1| 30S ribosomal protein S20 [Buchnera aphidicola str. Sg (Schizaphis graminum)]
NODE_116913_length_147_cov_2.605442		167	gi|21672377|ref|NP_660444.1|		transaldolase B [Buchnera aphidicola str. Sg (Schizaphis graminum)] &gt;gi|25009420|sp|Q8KA27.1|TAL_BUCAP RecName: Full=Transaldolase &gt;gi|21622983|gb|AAM67655.1| transaldolase [Buchnera aphidicola str. Sg (Schizaphis graminum)]
NODE_16694_length_335_cov_13.689552		361	gi|21672732|ref|NP_660799.1|		hypothetical protein BUsg467 [Buchnera aphidicola str. Sg (Schizaphis graminum)] &gt;gi|25009597|sp|Q8K982.1|Y467_BUCAP RecName: Full=UPF0133 protein BUsg_467 &gt;gi|21623377|gb|AAM68010.1| hypothetical 12.0 kDa protein [Buchnera aphidicola str. Sg (Schizaphis graminum)]
NODE_164591_length_337_cov_5.166172		355	gi|21672775|ref|NP_660842.1|		30S ribosomal protein S12 [Buchnera aphidicola str. Sg (Schizaphis graminum)] &gt;gi|25009156|sp|Q8K947.1|RS12_BUCAP RecName: Full=30S ribosomal protein S12 &gt;gi|21623422|gb|AAM68053.1| 30S ribosomal protein S12 [Buchnera aphidicola str. Sg (Schizaphis graminum)]
NODE_157058_length_86_cov_2.023256		106	gi|345538602|gb|AEO08579.1|		cell division protein FtsI [Buchnera aphidicola str. Ak (Acyrthosiphon kondoi)]
NODE_242593_length_92_cov_2.054348		118	gi|219681886|ref|YP_002468272.1|		purine nucleoside phosphorylase [Buchnera aphidicola str. 5A (Acyrthosiphon pisum)] &gt;gi|257471591|ref|ZP_05635590.1| purine nucleoside phosphorylase [Buchnera aphidicola str. LSR1 (Acyrthosiphon pisum)] &gt;gi|254772531|sp|B8D9W3.1|DEOD_BUCA5 RecName: Full=Purine nucleoside phosphorylase deoD-type; Short=PNP &gt;gi|219624729|gb|ACL30884.1| purine nucleoside phosphorylase [Buchnera aphidicola s…
NODE_32347_length_389_cov_12.789203		411	gi|21672505|ref|NP_660572.1|		methionine aminopeptidase [Buchnera aphidicola str. Sg (Schizaphis graminum)] &gt;gi|25008119|sp|Q8K9T1.1|AMPM_BUCAP RecName: Full=Methionine aminopeptidase; Short=MAP; AltName: Full=Peptidase M &gt;gi|21623125|gb|AAM67783.1| methionine aminopeptidase [Buchnera aphidicola str. Sg (Schizaphis graminum)]
NODE_9356_length_1046_cov_15.403441		1066	gi|219681726|ref|YP_002468112.1|		ornithine carbamoyltransferase chain F [Buchnera aphidicola str. 5A (Acyrthosiphon pisum)] &gt;gi|257471426|ref|ZP_05635425.1| ornithine carbamoyltransferase subunit I [Buchnera aphidicola str. LSR1 (Acyrthosiphon pisum)] &gt;gi|254772719|sp|B8D9F3.1|OTC_BUCA5 RecName: Full=Ornithine carbamoyltransferase; Short=OTCase &gt;gi|219624569|gb|ACL30724.1| ornithine carbamoyltransferase chain F [Buchner…
NODE_47178_length_91_cov_7.142857		121	gi|257471143|ref|ZP_05635142.1|		hypothetical protein BaphL_00405 [Buchnera aphidicola str. LSR1 (Acyrthosiphon pisum)] &gt;gi|311086985|gb|ADP67065.1| hypothetical protein CWS_00440 [Buchnera aphidicola str. JF99 (Acyrthosiphon pisum)] &gt;gi|311087560|gb|ADP67639.1| hypothetical protein CWU_00550 [Buchnera aphidicola str. JF98 (Acyrthosiphon pisum)]
NODE_169924_length_198_cov_2.065657		226	gi|21672779|ref|NP_660846.1|		FKBP-type peptidyl-prolyl cis-trans isomerase FkpA precursor [Buchnera aphidicola str. Sg (Schizaphis graminum)] &gt;gi|25008450|sp|Q8K943.1|FKBA_BUCAP RecName: Full=FKBP-type peptidyl-prolyl cis-trans isomerase fkpA; Short=PPIase; AltName: Full=Rotamase &gt;gi|21623427|gb|AAM68057.1| FKBP-type peptidyl-prolyl cis-trans isomerase [Buchnera aphidicola str. Sg (Schizaphis graminum)]
NODE_61262_length_323_cov_6.173375		349	gi|346720448|gb|AEO50404.1|		anthranilate synthase component I [Buchnera aphidicola (Aphis gossypii)] &gt;gi|346720451|gb|AEO50406.1| anthranilate synthase component I [Buchnera aphidicola (Aphis gossypii)]
NODE_304877_length_177_cov_4.107345		197	gi|311086732|gb|ADP66813.1|		sulfite reductase subunit beta [Buchnera aphidicola str. TLW03 (Acyrthosiphon pisum)] &gt;gi|311087318|gb|ADP67398.1| sulfite reductase subunit beta [Buchnera aphidicola str. JF99 (Acyrthosiphon pisum)] &gt;gi|311087828|gb|ADP67907.1| sulfite reductase subunit beta [Buchnera aphidicola str. JF98 (Acyrthosiphon pisum)]
NODE_20094_length_267_cov_21.475655		297	gi|21672651|ref|NP_660718.1|		30S ribosomal protein S9 [Buchnera aphidicola str. Sg (Schizaphis graminum)] &gt;gi|25009232|sp|Q8K9G0.1|RS9_BUCAP RecName: Full=30S ribosomal protein S9 &gt;gi|21623287|gb|AAM67929.1| 30S ribosomal protein S9 [Buchnera aphidicola str. Sg (Schizaphis graminum)]
NODE_7476_length_458_cov_21.152838		486	gi|38532112|gb|AAR23314.1|		GroEL [Buchnera aphidicola (Uroleucon astronomus)]
NODE_39947_length_131_cov_7.129771		161	gi|345538957|gb|AEO08933.1|		replication-associated protein RepA1 [Buchnera aphidicola str. Ak (Acyrthosiphon kondoi)]
NODE_32347_length_264_cov_12.712121		284	gi|345538762|gb|AEO08739.1|		16S rRNA-processing protein RimM [Buchnera aphidicola str. Ak (Acyrthosiphon kondoi)]
NODE_30486_length_170_cov_9.229412		200	gi|21672743|ref|NP_660810.1|		methionyl-tRNA formyltransferase [Buchnera aphidicola str. Sg (Schizaphis graminum)] &gt;gi|25008447|sp|Q8K974.1|FMT_BUCAP RecName: Full=Methionyl-tRNA formyltransferase &gt;gi|21623389|gb|AAM68021.1| methionyl-tRNA formyltransferase [Buchnera aphidicola str. Sg (Schizaphis graminum)]
NODE_38967_length_167_cov_14.311378		191	gi|21672808|ref|NP_660875.1|		FtsH protease regulator HflC [Buchnera aphidicola str. Sg (Schizaphis graminum)] &gt;gi|25008547|sp|Q8K915.1|HFLC_BUCAP RecName: Full=Protein HflC &gt;gi|21623458|gb|AAM68086.1| HflC [Buchnera aphidicola str. Sg (Schizaphis graminum)]
NODE_47446_length_255_cov_20.694118		275	gi|30410813|ref|NP_660429.2|		flagellum-specific ATP synthase [Buchnera aphidicola str. Sg (Schizaphis graminum)]
NODE_281458_length_150_cov_2.386667		170	gi|30410829|ref|NP_660893.2|		diaminopimelate epimerase [Buchnera aphidicola str. Sg (Schizaphis graminum)]
NODE_187359_length_136_cov_12.022058		154	gi|21672623|ref|NP_660690.1|		asparaginyl-tRNA synthetase [Buchnera aphidicola str. Sg (Schizaphis graminum)] &gt;gi|25009351|sp|Q8K9I7.1|SYN_BUCAP RecName: Full=Asparaginyl-tRNA synthetase; AltName: Full=Asparagine--tRNA ligase; Short=AsnRS &gt;gi|21623256|gb|AAM67901.1| asparaginyl-tRNA synthetase [Buchnera aphidicola str. Sg (Schizaphis graminum)]
NODE_53811_length_161_cov_15.565217		181	gi|345539464|gb|AEO08331.1|		FtsH protease regulator HflC [Buchnera aphidicola str. Ua (Uroleucon ambrosiae)]
NODE_279023_length_472_cov_3.453390		492	gi|21672493|ref|NP_660560.1|		cell division protein FtsA [Buchnera aphidicola str. Sg (Schizaphis graminum)] &gt;gi|22654234|sp|O51928.2|FTSA_BUCAP RecName: Full=Cell division protein ftsA &gt;gi|21623112|gb|AAM67771.1| cell division protein FtsA [Buchnera aphidicola str. Sg (Schizaphis graminum)]
NODE_6412_length_363_cov_41.506886		393	gi|345538608|gb|AEO08585.1|		2,3,4,5-tetrahydropyridine-2,6-carboxylate N-succinyltransferase [Buchnera aphidicola str. Ak (Acyrthosiphon kondoi)]
NODE_120862_length_140_cov_2.528571		166	gi|21672830|ref|NP_660897.1|		ATP-dependent DNA helicase Rep [Buchnera aphidicola str. Sg (Schizaphis graminum)] &gt;gi|4033461|sp|O51889.1|REP_BUCAP RecName: Full=ATP-dependent DNA helicase rep &gt;gi|2827035|gb|AAC38127.1| replicase [Buchnera aphidicola] &gt;gi|21623483|gb|AAM68108.1| ATP-dependent DNA helicase Rep [Buchnera aphidicola str. Sg (Schizaphis graminum)]
NODE_230020_length_217_cov_2.244240		241	gi|21672440|ref|NP_660507.1|		NADH dehydrogenase subunit E [Buchnera aphidicola str. Sg (Schizaphis graminum)] &gt;gi|25008858|sp|Q8K9Y4.1|NUOE_BUCAP RecName: Full=NADH-quinone oxidoreductase subunit E; AltName: Full=NADH dehydrogenase I subunit E; AltName: Full=NDH-1 subunit E &gt;gi|21623052|gb|AAM67718.1| NADH dehydrogenase I chain E [Buchnera aphidicola str. Sg (Schizaphis graminum)]
NODE_16735_length_72_cov_26.305555		102	gi|345538532|gb|AEO08509.1|		isoleucyl-tRNA synthetase [Buchnera aphidicola str. Ak (Acyrthosiphon kondoi)]
NODE_82003_length_131_cov_37.755726		159	gi|345538754|gb|AEO08731.1|		50S ribosomal protein L21 [Buchnera aphidicola str. Ak (Acyrthosiphon kondoi)]
NODE_89727_length_147_cov_7.931973		171	gi|21672337|ref|NP_660404.1|		acetylornithine deacetylase [Buchnera aphidicola str. Sg (Schizaphis graminum)] &gt;gi|25008135|sp|P59085.1|ARGE_BUCAP RecName: Full=Acetylornithine deacetylase; Short=AO; Short=Acetylornithinase; AltName: Full=N-acetylornithinase; Short=NAO &gt;gi|21622939|gb|AAM67615.1| acetylornithine deacetylase [Buchnera aphidicola str. Sg (Schizaphis graminum)]
NODE_33164_length_392_cov_11.545918		410	gi|161485722|ref|NP_660672.3|		flagellar basal body rod protein FlgF [Buchnera aphidicola str. Sg (Schizaphis graminum)] &gt;gi|25008455|sp|Q8K9K5.1|FLGF_BUCAP RecName: Full=Flagellar basal-body rod protein flgF &gt;gi|21623236|gb|AAM67883.1| flagellar basal-body rod protein FlgF [Buchnera aphidicola str. Sg (Schizaphis graminum)]
NODE_94373_length_92_cov_2.315217		122	gi|311087087|gb|ADP67167.1|		threonine synthase [Buchnera aphidicola str. JF99 (Acyrthosiphon pisum)]
NODE_67936_length_224_cov_6.598214		254	gi|8134754|sp|Q44691.1|TRPE_BUCRP		RecName: Full=Anthranilate synthase component 1; AltName: Full=Anthranilate synthase component I &gt;gi|1082003|gb|AAB05986.1| anthranilate synthase large subunit [Buchnera aphidicola]
NODE_14151_length_633_cov_43.413902		651	gi|3435161|gb|AAC32330.1|		succinyl-diaminopimelate aminotransferase [Buchnera aphidicola]
NODE_194164_length_78_cov_2.141026		108	gi|21672402|ref|NP_660469.1|		endonuclease III [Buchnera aphidicola str. Sg (Schizaphis graminum)] &gt;gi|25008426|sp|Q8KA16.1|END3_BUCAP RecName: Full=Endonuclease III; AltName: Full=DNA-(apurinic or apyrimidinic site) lyase &gt;gi|21623010|gb|AAM67680.1| endonuclease III [Buchnera aphidicola str. Sg (Schizaphis graminum)]
NODE_18468_length_131_cov_165.763351		159	gi|336233401|ref|YP_004590147.1|		cold shock protein CspE [Buchnera aphidicola (Cinara tujafilina)] &gt;gi|335345342|gb|AEH39888.1| cold shock protein CspE [Buchnera aphidicola (Cinara tujafilina)] &gt;gi|345539394|gb|AEO08261.1| cold shock protein CspE [Buchnera aphidicola str. Ua (Uroleucon ambrosiae)]
NODE_112527_length_124_cov_3.927419		154	gi|21672380|ref|NP_660447.1|		dihydrodipicolinate synthase [Buchnera aphidicola str. Sg (Schizaphis graminum)] &gt;gi|25008350|sp|Q8KA24.1|DAPA_BUCAP RecName: Full=Dihydrodipicolinate synthase; Short=DHDPS &gt;gi|21622986|gb|AAM67658.1| dihydrodipicolinate synthase [Buchnera aphidicola str. Sg (Schizaphis graminum)]
NODE_115304_length_146_cov_4.150685		166	gi|311087329|gb|ADP67409.1|		diaminopimelate decarboxylase [Buchnera aphidicola str. JF99 (Acyrthosiphon pisum)]
NODE_120337_length_85_cov_2.047059		111	gi|21672529|ref|NP_660596.1|		GTP-binding protein Era [Buchnera aphidicola str. Sg (Schizaphis graminum)] &gt;gi|25008419|sp|Q8K9R2.1|ERA_BUCAP RecName: Full=GTPase Era &gt;gi|21623152|gb|AAM67807.1| GTP-binding protein Era [Buchnera aphidicola str. Sg (Schizaphis graminum)]
NODE_171835_length_293_cov_10.518771		313	gi|21672457|ref|NP_660524.1|		NAD synthetase [Buchnera aphidicola str. Sg (Schizaphis graminum)] &gt;gi|25090731|sp|Q8K9W7.1|NADE_BUCAP RecName: Full=NH(3)-dependent NAD(+) synthetase &gt;gi|21623071|gb|AAM67735.1| NH(3)-dependent NAD(+) synthetase [Buchnera aphidicola str. Sg (Schizaphis graminum)]
NODE_30251_length_101_cov_7.504951		131	gi|345538724|gb|AEO08701.1|		DNA polymerase III delta&apos; subunit [Buchnera aphidicola str. Ak (Acyrthosiphon kondoi)]
NODE_239926_length_104_cov_2.173077		130	gi|8134501|sp|Q9Z616.1|IBP_BUCAP		RecName: Full=Small heat shock protein ibp &gt;gi|4378706|gb|AAD19634.1| heat inducible protein Ibp [Buchnera aphidicola]
NODE_65837_length_228_cov_9.192983		248	gi|345538726|gb|AEO08703.1|		glucose-specific PTS system IIBC components [Buchnera aphidicola str. Ak (Acyrthosiphon kondoi)]
NODE_199413_length_194_cov_3.051546		214	gi|167614189|gb|ABZ89694.1|		phospho-N-acetylmuramoyl-pentapeptide- transferase [Buchnera aphidicola]
NODE_320597_length_106_cov_2.235849		128	gi|30171298|gb|AAP20073.1|		DNA polymerase III beta subunit [Buchnera aphidicola] &gt;gi|30171302|gb|AAP20075.1| DNA polymerase III beta subunit [Buchnera aphidicola]
NODE_251678_length_149_cov_2.557047		169	gi|21672611|ref|NP_660678.1|		ribonuclease E [Buchnera aphidicola str. Sg (Schizaphis graminum)] &gt;gi|25091169|sp|Q8K9J9.1|RNE_BUCAP RecName: Full=Ribonuclease E; Short=RNase E &gt;gi|21623243|gb|AAM67889.1| ribonuclease E [Buchnera aphidicola str. Sg (Schizaphis graminum)]
NODE_33593_length_480_cov_5.814583		510	gi|21672331|ref|NP_660398.1|		50S ribosomal protein L1 [Buchnera aphidicola str. Sg (Schizaphis graminum)] &gt;gi|25009071|sp|Q8KA67.1|RL1_BUCAP RecName: Full=50S ribosomal protein L1 &gt;gi|21622933|gb|AAM67609.1| 50S ribosomal protein L1 [Buchnera aphidicola str. Sg (Schizaphis graminum)]
NODE_85466_length_149_cov_3.872483		179	gi|219682472|ref|YP_002468856.1|		N-acetylmuramoyl-L-alanine amidase precursor [Buchnera aphidicola str. Tuc7 (Acyrthosiphon pisum)] &gt;gi|219622205|gb|ACL30361.1| N-acetylmuramoyl-L-alanine amidase precursor [Buchnera aphidicola str. Tuc7 (Acyrthosiphon pisum)]
NODE_183309_length_85_cov_2.329412		115	gi|345539250|gb|AEO08117.1|		heat shock protein HtpX [Buchnera aphidicola str. Ua (Uroleucon ambrosiae)]
NODE_77482_length_285_cov_5.708772		315	gi|21672501|ref|NP_660568.1|		acetolactate synthase small subunit [Buchnera aphidicola str. Sg (Schizaphis graminum)] &gt;gi|4033416|sp|O85294.1|ILVH_BUCAP RecName: Full=Acetolactate synthase small subunit; AltName: Full=Acetohydroxy-acid synthase small subunit; Short=AHAS; Short=ALS &gt;gi|3435165|gb|AAC32334.1| acetohydroxy acid synthase small subunit [Buchnera aphidicola] &gt;gi|21623121|gb|AAM67779.1| acetolactate synthas…
NODE_60869_length_155_cov_5.967742		185	gi|345538689|gb|AEO08666.1|		thioredoxin reductase [Buchnera aphidicola str. Ak (Acyrthosiphon kondoi)]
NODE_176123_length_243_cov_11.514403		261	gi|345538947|gb|AEO08924.1|		ketol-acid reductoisomerase [Buchnera aphidicola str. Ak (Acyrthosiphon kondoi)]
NODE_44019_length_329_cov_4.775076		347	gi|21672367|ref|NP_660434.1|		type III secretion system protein [Buchnera aphidicola str. Sg (Schizaphis graminum)] &gt;gi|25008468|sp|Q8KA37.1|FLIP_BUCAP RecName: Full=Flagellar biosynthetic protein fliP &gt;gi|21622972|gb|AAM67645.1| flagellar biosynthetic protein FliP [Buchnera aphidicola str. Sg (Schizaphis graminum)]
NODE_97339_length_194_cov_3.922680		218	gi|345538623|gb|AEO08600.1|		hydroxyacylglutathione hydrolase [Buchnera aphidicola str. Ak (Acyrthosiphon kondoi)]
NODE_55898_length_254_cov_6.992126		282	gi|25091285|sp|Q8K933.1|SSB_BUCAP		RecName: Full=Single-stranded DNA-binding protein; Short=SSB; AltName: Full=Helix-destabilizing protein &gt;gi|21623439|gb|AAM68068.1| single-strand binding protein [Buchnera aphidicola str. Sg (Schizaphis graminum)]
NODE_96576_length_283_cov_2.314488		311	gi|345538575|gb|AEO08552.1|		bifunctional aspartokinase I/homoserine dehydrogenase I [Buchnera aphidicola str. Ak (Acyrthosiphon kondoi)]
NODE_270947_length_100_cov_2.040000		124	gi|345538589|gb|AEO08566.1|		S-adenosylmethionine decarboxylase [Buchnera aphidicola str. Ak (Acyrthosiphon kondoi)]
NODE_29854_length_219_cov_2.707762		237	gi|21672620|ref|NP_660687.1|		glucose-specific PTS system IIBC components [Buchnera aphidicola str. Sg (Schizaphis graminum)] &gt;gi|25008965|sp|Q8K9J0.1|PTGCB_BUCAP RecName: Full=PTS system glucose-specific EIICB component; AltName: Full=EIICB-Glc; Short=EII-Glc; Includes: RecName: Full=Glucose permease IIC component; AltName: Full=PTS system glucose-specific EIIC component; Includes: RecName: Full=Glucose-specific phosphotr…
NODE_190644_length_80_cov_2.075000		110	gi|345538925|gb|AEO08902.1|		PTS system mannitol-specific IIABC component [Buchnera aphidicola str. Ak (Acyrthosiphon kondoi)]
NODE_80849_length_113_cov_3.504425		143	gi|21672592|ref|NP_660659.1|		cell division topological specificity factor MinE [Buchnera aphidicola str. Sg (Schizaphis graminum)] &gt;gi|25008761|sp|Q8K9L8.1|MINE_BUCAP RecName: Full=Cell division topological specificity factor &gt;gi|21623222|gb|AAM67870.1| cell division topological specificity factor [Buchnera aphidicola str. Sg (Schizaphis graminum)]
NODE_20920_length_84_cov_14.904762		112	gi|345538921|gb|AEO08898.1|		HflK protein [Buchnera aphidicola str. Ak (Acyrthosiphon kondoi)]
NODE_200772_length_142_cov_2.028169		168	gi|311085993|gb|ADP66075.1|		hypothetical protein CWO_01335 [Buchnera aphidicola str. LL01 (Acyrthosiphon pisum)]
NODE_81608_length_98_cov_3.510204		124	gi|21672682|ref|NP_660749.1|		thiol:disulfide interchange protein DsbA precursor [Buchnera aphidicola str. Sg (Schizaphis graminum)] &gt;gi|25008391|sp|Q8K9D1.1|DSBA_BUCAP RecName: Full=Thiol:disulfide interchange protein DsbA; Flags: Precursor &gt;gi|21623321|gb|AAM67960.1| thiol:disulfide interchange protein DsbA precursor [Buchnera aphidicola str. Sg (Schizaphis graminum)]
NODE_149006_length_101_cov_2.425743		131	gi|11133988|sp|P57302.1|ODP2_BUCAI		RecName: Full=Dihydrolipoyllysine-residue acetyltransferase component of pyruvate dehydrogenase complex; AltName: Full=Dihydrolipoamide acetyltransferase component of pyruvate dehydrogenase complex; AltName: Full=E2 &gt;gi|25286440|pir||C84954 dihydrolipoamide S-acetyltransferase (EC 2.3.1.12) [imported] - Buchnera sp. (strain APS) &gt;gi|10038888|dbj|BAB12923.1| dihydrolipoamide acetyltransferas…
NODE_63300_length_128_cov_13.890625		146	gi|21672523|ref|NP_660590.1|		xanthine-guanine phosphoribosyltransferase [Buchnera aphidicola str. Sg (Schizaphis graminum)] &gt;gi|25091534|sp|Q8K9R8.1|XGPT_BUCAP RecName: Full=Xanthine phosphoribosyltransferase; AltName: Full=Xanthine-guanine phosphoribosyltransferase; Short=XGPRT &gt;gi|21623146|gb|AAM67801.1| xanthine-guanine phosphoribosyltransferase [Buchnera aphidicola str. Sg (Schizaphis graminum)]
NODE_78128_length_100_cov_4.240000		130	gi|21672557|ref|NP_660624.1|		histidyl-tRNA synthetase [Buchnera aphidicola str. Sg (Schizaphis graminum)] &gt;gi|25009352|sp|Q8K9P3.1|SYH_BUCAP RecName: Full=Histidyl-tRNA synthetase; AltName: Full=Histidine--tRNA ligase; Short=HisRS &gt;gi|21623183|gb|AAM67835.1| histidyl-tRNA synthetase [Buchnera aphidicola str. Sg (Schizaphis graminum)]
NODE_184213_length_148_cov_2.121622		178	gi|345539180|gb|AEO08047.1|		arginyl-tRNA synthetase [Buchnera aphidicola str. Ua (Uroleucon ambrosiae)]
NODE_111181_length_472_cov_9.466102		498	gi|21672330|ref|NP_660397.1|		50S ribosomal protein L10 [Buchnera aphidicola str. Sg (Schizaphis graminum)] &gt;gi|25054993|sp|Q8KA68.1|RL10_BUCAP RecName: Full=50S ribosomal protein L10 &gt;gi|21622932|gb|AAM67608.1| 50S ribosomal protein L10 [Buchnera aphidicola str. Sg (Schizaphis graminum)]
NODE_230420_length_171_cov_4.397661		191	gi|21672735|ref|NP_660802.1|		methenyltetrahydrofolate cyclohydrolase [Buchnera aphidicola str. Sg (Schizaphis graminum)] &gt;gi|25008485|sp|Q8K979.1|FOLD_BUCAP RecName: Full=Bifunctional protein FolD; Includes: RecName: Full=Methylenetetrahydrofolate dehydrogenase; Includes: RecName: Full=Methenyltetrahydrofolate cyclohydrolase &gt;gi|21623380|gb|AAM68013.1| FolD bifunctional protein [Buchnera aphidicola str. Sg (Schizaphis …
NODE_163689_length_150_cov_7.773334		168	gi|311086656|gb|ADP66737.1|		ribonuclease E [Buchnera aphidicola str. TLW03 (Acyrthosiphon pisum)]
NODE_76480_length_296_cov_5.405406		324	gi|21672407|ref|NP_660474.1|		phospho-2-dehydro-3-deoxyheptonate aldolase [Buchnera aphidicola str. Sg (Schizaphis graminum)] &gt;gi|22654220|sp|P46245.2|AROH_BUCAP RecName: Full=Phospho-2-dehydro-3-deoxyheptonate aldolase, Trp-sensitive; AltName: Full=3-deoxy-D-arabino-heptulosonate 7-phosphate synthase; AltName: Full=DAHP synthase; AltName: Full=Phospho-2-keto-3-deoxyheptonate aldolase &gt;gi|21623016|gb|AAM67685.1| phospho…
NODE_149591_length_90_cov_2.722222		120	gi|345539194|gb|AEO08061.1|		tRNA-specific 2-thiouridylase MnmA [Buchnera aphidicola str. Ua (Uroleucon ambrosiae)]
NODE_248534_length_98_cov_2.979592		124	gi|345538934|gb|AEO08911.1|		lysyl-tRNA synthetase [Buchnera aphidicola str. Ak (Acyrthosiphon kondoi)]
NODE_51405_length_217_cov_25.064516		235	gi|21672819|ref|NP_660886.1|		heat inducible protein Ibp [Buchnera aphidicola str. Sg (Schizaphis graminum)] &gt;gi|21623471|gb|AAM68097.1| heat inducible protein Ibp [Buchnera aphidicola str. Sg (Schizaphis graminum)]
NODE_140007_length_449_cov_4.133630		475	gi|21672640|ref|NP_660707.1|		translation initiation factor IF-2 [Buchnera aphidicola str. Sg (Schizaphis graminum)] &gt;gi|25008615|sp|Q8K9H1.1|IF2_BUCAP RecName: Full=Translation initiation factor IF-2 &gt;gi|21623275|gb|AAM67918.1| initiation factor IF-2 [Buchnera aphidicola str. Sg (Schizaphis graminum)]
NODE_92309_length_96_cov_4.083333		122	gi|311087023|gb|ADP67103.1|		translation initiation factor IF-3 [Buchnera aphidicola str. JF99 (Acyrthosiphon pisum)]
NODE_101331_length_172_cov_6.093023		198	gi|21672742|ref|NP_660809.1|		polypeptide deformylase [Buchnera aphidicola str. Sg (Schizaphis graminum)] &gt;gi|25008354|sp|Q8K975.1|DEF_BUCAP RecName: Full=Peptide deformylase; Short=PDF; AltName: Full=Polypeptide deformylase &gt;gi|21623388|gb|AAM68020.1| polypeptide deformylase [Buchnera aphidicola str. Sg (Schizaphis graminum)]
NODE_41819_length_134_cov_3.873134		164	gi|345539476|gb|AEO08343.1|		ferredoxin-NADP reductase [Buchnera aphidicola str. Ua (Uroleucon ambrosiae)]
NODE_141878_length_292_cov_3.082192		316	gi|15616838|ref|NP_240050.1|		UDP-N-acetylmuramoylalanyl-D-glutamyl-2, 6-diaminopimelate-D-alanyl-D-alanyl ligase [Buchnera aphidicola str. APS (Acyrthosiphon pisum)] &gt;gi|11133476|sp|P57315.1|MURF_BUCAI RecName: Full=UDP-N-acetylmuramoyl-tripeptide--D-alanyl-D-alanine ligase; AltName: Full=D-alanyl-D-alanine-adding enzyme; AltName: Full=UDP-MurNAc-pentapeptide synthetase &gt;gi|25528939|pir||H84955 UDP-N-acetylmuramoylalan…
NODE_51848_length_164_cov_5.347561		194	gi|345539351|gb|AEO08218.1|		thymidylate synthase [Buchnera aphidicola str. Ua (Uroleucon ambrosiae)]
NODE_23814_length_581_cov_13.660930		611	gi|12657773|gb|AAK01019.1|AF217548_1		elongation factor Tu [Buchnera aphidicola]
NODE_149991_length_90_cov_2.000000		120	gi|219681972|ref|YP_002468356.1|		5-methyltetrahydropteroyltriglutamate--homocysteine methyltransferase [Buchnera aphidicola str. Tuc7 (Acyrthosiphon pisum)] &gt;gi|219621705|gb|ACL29861.1| 5-methyltetrahydropteroyltriglutamate--homocysteine methyltransferase [Buchnera aphidicola str. Tuc7 (Acyrthosiphon pisum)] &gt;gi|311085777|gb|ADP65859.1| 5-methyltetrahydropteroyltriglutamate--homocysteine S-methyltransferase [Buchnera aphid…
NODE_301827_length_109_cov_2.018349		129	gi|21672783|ref|NP_660850.1|		ribulose-phosphate 3-epimerase [Buchnera aphidicola str. Sg (Schizaphis graminum)] &gt;gi|25091192|sp|Q8K940.1|RPE_BUCAP RecName: Full=Ribulose-phosphate 3-epimerase; AltName: Full=Pentose-5-phosphate 3-epimerase; Short=PPE; AltName: Full=R5P3E &gt;gi|21623431|gb|AAM68061.1| ribulose-phosphate 3-epimerase [Buchnera aphidicola str. Sg (Schizaphis graminum)]
NODE_153544_length_92_cov_2.336957		122	gi|345539292|gb|AEO08159.1|		ATP-dependent RNA helicase DeaD [Buchnera aphidicola str. Ua (Uroleucon ambrosiae)]
NODE_69953_length_461_cov_6.941432		481	gi|219682259|ref|YP_002468643.1|		flagellar protein FlgJ [Buchnera aphidicola str. Tuc7 (Acyrthosiphon pisum)] &gt;gi|219621992|gb|ACL30148.1| flagellar protein FlgJ [Buchnera aphidicola str. Tuc7 (Acyrthosiphon pisum)] &gt;gi|311086082|gb|ADP66164.1| flagellar protein FlgJ [Buchnera aphidicola str. LL01 (Acyrthosiphon pisum)] &gt;gi|311086654|gb|ADP66735.1| flagellar protein FlgJ [Buchnera aphidicola str. TLW03 (Acyrthosiphon pi…
NODE_118851_length_269_cov_5.724907		287	gi|21672745|ref|NP_660812.1|		DNA-directed RNA polymerase subunit alpha [Buchnera aphidicola str. Sg (Schizaphis graminum)] &gt;gi|22654275|sp|O69232.2|RPOA_BUCAP RecName: Full=DNA-directed RNA polymerase subunit alpha; Short=RNAP subunit alpha; AltName: Full=RNA polymerase subunit alpha; AltName: Full=Transcriptase subunit alpha &gt;gi|21623391|gb|AAM68023.1| DNA-directed RNA polymerase alpha chain [Buchnera aphidicola str. …
NODE_224049_length_155_cov_4.064516		177	gi|345539010|gb|AEO07877.1|		argininosuccinate lyase [Buchnera aphidicola str. Ua (Uroleucon ambrosiae)]
NODE_11914_length_162_cov_6.333333		192	gi|311086024|gb|ADP66106.1|		4-hydroxy-3-methylbut-2-en-1-yl diphosphate synthase [Buchnera aphidicola str. LL01 (Acyrthosiphon pisum)] &gt;gi|311086598|gb|ADP66679.1| 4-hydroxy-3-methylbut-2-en-1-yl diphosphate synthase [Buchnera aphidicola str. TLW03 (Acyrthosiphon pisum)]
NODE_317_length_1590_cov_110.727676		1620	gi|345538414|gb|AEO08391.1|		chaperonin GroEL [Buchnera aphidicola str. Ak (Acyrthosiphon kondoi)]
NODE_50470_length_280_cov_20.700001		298	gi|311086545|gb|ADP66626.1|		methionine aminopeptidase [Buchnera aphidicola str. TLW03 (Acyrthosiphon pisum)]
NODE_106579_length_73_cov_3.643836		103	gi|345538456|gb|AEO08433.1|		phosphocarrier protein HPr [Buchnera aphidicola str. Ak (Acyrthosiphon kondoi)]
NODE_13410_length_231_cov_15.930736		261	gi|4378705|gb|AAD19633.1|		heat shock protein HslU [Buchnera aphidicola]
NODE_276108_length_82_cov_2.024390		106	gi|21672350|ref|NP_660417.1|		ADP-heptose synthase [Buchnera aphidicola str. Sg (Schizaphis graminum)] &gt;gi|25091635|sp|Q8KA54.1|Y057_BUCAP RecName: Full=Uncharacterized sugar kinase BUsg_057 &gt;gi|21622953|gb|AAM67628.1| ADP-heptose synthas [Buchnera aphidicola str. Sg (Schizaphis graminum)]
NODE_206660_length_122_cov_4.663934		142	gi|345538859|gb|AEO08836.1|		preprotein translocase subunit SecY [Buchnera aphidicola str. Ak (Acyrthosiphon kondoi)]
NODE_305929_length_113_cov_2.000000		131	gi|15617141|ref|NP_240354.1|		hypothetical protein BU548 [Buchnera aphidicola str. APS (Acyrthosiphon pisum)] &gt;gi|219681893|ref|YP_002468279.1| predicted Holliday junction resolvase (YqgF) [Buchnera aphidicola str. 5A (Acyrthosiphon pisum)] &gt;gi|219682448|ref|YP_002468832.1| predicted Holliday junction resolvase (YqgF) [Buchnera aphidicola str. Tuc7 (Acyrthosiphon pisum)] &gt;gi|11387309|sp|P57613.1|RUVX_BUCAI RecName: F…
NODE_121112_length_720_cov_4.459722		738	gi|21672765|ref|NP_660832.1|		50S ribosomal protein L22 [Buchnera aphidicola str. Sg (Schizaphis graminum)] &gt;gi|25009075|sp|Q8K955.1|RL22_BUCAP RecName: Full=50S ribosomal protein L22 &gt;gi|21623412|gb|AAM68043.1| 50S ribosomal protein L22 [Buchnera aphidicola str. Sg (Schizaphis graminum)]
NODE_102944_length_86_cov_2.011628		114	gi|345538397|gb|AEO08374.1|		tRNA uridine 5-carboxymethylaminomethyl modification enzyme GidA [Buchnera aphidicola str. Ak (Acyrthosiphon kondoi)]
NODE_273057_length_100_cov_2.500000		124	gi|345539082|gb|AEO07949.1|		glycyl-tRNA synthetase subunit alpha [Buchnera aphidicola str. Ua (Uroleucon ambrosiae)]
NODE_38767_length_110_cov_8.463636		136	gi|21672654|ref|NP_660721.1|		signal recognition particle protein [Buchnera aphidicola str. Sg (Schizaphis graminum)] &gt;gi|25091302|sp|Q8K9F7.1|SRP54_BUCAP RecName: Full=Signal recognition particle protein; AltName: Full=Fifty-four homolog &gt;gi|21623290|gb|AAM67932.1| signal recognition particle protein [Buchnera aphidicola str. Sg (Schizaphis graminum)]
NODE_106875_length_97_cov_3.134021		127	gi|311086306|gb|ADP66388.1|		hypothetical protein CWO_03065 [Buchnera aphidicola str. LL01 (Acyrthosiphon pisum)] &gt;gi|311086880|gb|ADP66961.1| hypothetical protein CWQ_03105 [Buchnera aphidicola str. TLW03 (Acyrthosiphon pisum)]
NODE_222239_length_85_cov_2.117647		103	gi|25288319|pir||F84949		ribose-phosphate diphosphokinase (EC 2.7.6.1) [imported] - Buchnera sp. (strain APS) &gt;gi|10038851|dbj|BAB12886.1| ribose-phosphate pyrophosphokinase [Buchnera aphidicola str. APS (Acyrthosiphon pisum)]
NODE_80535_length_73_cov_4.178082		103	gi|25008351|sp|Q8KA25.1|DAPE_BUCAP		RecName: Full=Succinyl-diaminopimelate desuccinylase; Short=SDAP desuccinylase; AltName: Full=N-succinyl-LL-2,6-diaminoheptanedioate amidohydrolase &gt;gi|21622985|gb|AAM67657.1| succinyl-diaminopimelate desuccinylase [Buchnera aphidicola str. Sg (Schizaphis graminum)]
NODE_22344_length_319_cov_21.451410		345	gi|311086240|gb|ADP66322.1|		30S ribosomal protein S3 [Buchnera aphidicola str. LL01 (Acyrthosiphon pisum)]
NODE_63689_length_172_cov_3.162791		200	gi|21672378|ref|NP_660445.1|		transketolase [Buchnera aphidicola str. Sg (Schizaphis graminum)] &gt;gi|25009475|sp|Q8KA26.1|TKT_BUCAP RecName: Full=Transketolase; Short=TK &gt;gi|21622984|gb|AAM67656.1| transketolase [Buchnera aphidicola str. Sg (Schizaphis graminum)]
NODE_162041_length_78_cov_2.782051		108	gi|311085982|gb|ADP66064.1|		flagellar biosynthesis protein FlhA [Buchnera aphidicola str. LL01 (Acyrthosiphon pisum)]
NODE_37938_length_100_cov_9.180000		126	gi|345538836|gb|AEO08813.1|		ATP-dependent protease LA [Buchnera aphidicola str. Ak (Acyrthosiphon kondoi)]
NODE_165047_length_166_cov_2.078313		194	gi|21672346|ref|NP_660413.1|		DNA primase [Buchnera aphidicola str. Sg (Schizaphis graminum)] &gt;gi|22654277|sp|P32000.2|PRIM_BUCAP RecName: Full=DNA primase &gt;gi|21622949|gb|AAM67624.1| DNA primase [Buchnera aphidicola str. Sg (Schizaphis graminum)]
NODE_182539_length_134_cov_2.649254		164	gi|21672829|ref|NP_660896.1|		thioredoxin [Buchnera aphidicola str. Sg (Schizaphis graminum)] &gt;gi|4033473|sp|O51890.1|THIO_BUCAP RecName: Full=Thioredoxin; Short=Trx &gt;gi|2827036|gb|AAC38128.1| thioredoxin [Buchnera aphidicola] &gt;gi|21623482|gb|AAM68107.1| thioredoxin (trx) [Buchnera aphidicola str. Sg (Schizaphis graminum)]
NODE_307343_length_136_cov_2.308824		156	gi|15616672|ref|NP_239884.1|		acetylornithine deacetylase [Buchnera aphidicola str. APS (Acyrthosiphon pisum)] &gt;gi|11131224|sp|P57155.1|ARGE_BUCAI RecName: Full=Acetylornithine deacetylase; Short=AO; Short=Acetylornithinase; AltName: Full=N-acetylornithinase; Short=NAO &gt;gi|25320470|pir||B84935 acetylornithine deacetylase (EC 3.5.1.16) [imported] - Buchnera sp. (strain APS) &gt;gi|10038735|dbj|BAB12770.1| acetylornithine…
NODE_95467_length_177_cov_5.892655		195	gi|345539301|gb|AEO08168.1|		cell division protein FtsH [Buchnera aphidicola str. Ua (Uroleucon ambrosiae)]
NODE_84336_length_140_cov_7.414286		158	gi|345539168|gb|AEO08035.1|		30S ribosomal protein S2 [Buchnera aphidicola str. Ua (Uroleucon ambrosiae)]
NODE_53754_length_90_cov_5.655556		120	gi|311087060|gb|ADP67140.1|		NADH dehydrogenase I chain L [Buchnera aphidicola str. JF99 (Acyrthosiphon pisum)]
NODE_239058_length_148_cov_2.729730		174	gi|345539383|gb|AEO08250.1|		ATP-dependent protease LA [Buchnera aphidicola str. Ua (Uroleucon ambrosiae)]
NODE_188260_length_179_cov_3.743017		197	gi|21672510|ref|NP_660577.1|		1-deoxy-D-xylulose 5-phosphate reductoisomerase [Buchnera aphidicola str. Sg (Schizaphis graminum)] &gt;gi|25008397|sp|Q8K9S7.1|DXR_BUCAP RecName: Full=1-deoxy-D-xylulose 5-phosphate reductoisomerase; Short=DXP reductoisomerase; AltName: Full=1-deoxyxylulose-5-phosphate reductoisomerase; AltName: Full=2-C-methyl-D-erythritol 4-phosphate synthase &gt;gi|21623131|gb|AAM67788.1| 1-deoxy-d-xylulose 5…
NODE_300605_length_322_cov_3.391304		340	gi|345539347|gb|AEO08214.1|		peptide chain release factor 2 [Buchnera aphidicola str. Ua (Uroleucon ambrosiae)]
NODE_82885_length_270_cov_5.800000		288	gi|116515042|ref|YP_802671.1|		NADH dehydrogenase I chain F [Buchnera aphidicola str. Cc (Cinara cedri)] &gt;gi|116256896|gb|ABJ90578.1| NADH dehydrogenase I chain F [Buchnera aphidicola str. Cc (Cinara cedri)]
NODE_138883_length_132_cov_3.204545		162	gi|345539420|gb|AEO08287.1|		30S ribosomal protein S3 [Buchnera aphidicola str. Ua (Uroleucon ambrosiae)]
NODE_183323_length_82_cov_2.560976		112	gi|345538735|gb|AEO08712.1|		valyl-tRNA synthetase [Buchnera aphidicola str. Ak (Acyrthosiphon kondoi)]
NODE_194151_length_91_cov_2.000000		119	gi|345539298|gb|AEO08165.1|		transcription elongation factor NusA [Buchnera aphidicola str. Ua (Uroleucon ambrosiae)]
NODE_8511_length_315_cov_66.599998		345	gi|21672371|ref|NP_660438.1|		50S ribosomal protein L28 [Buchnera aphidicola str. Sg (Schizaphis graminum)] &gt;gi|25009086|sp|Q8KA33.1|RL28_BUCAP RecName: Full=50S ribosomal protein L28 &gt;gi|21622976|gb|AAM67649.1| 50S ribosomal protein L28 [Buchnera aphidicola str. Sg (Schizaphis graminum)]
NODE_99451_length_196_cov_2.994898		226	gi|311087296|gb|ADP67376.1|		ribosomal large subunit pseudouridine synthase D [Buchnera aphidicola str. JF99 (Acyrthosiphon pisum)]
NODE_195098_length_234_cov_3.068376		254	gi|21672463|ref|NP_660530.1|		hypothetical protein BUsg175 [Buchnera aphidicola str. Sg (Schizaphis graminum)] &gt;gi|25091624|sp|Q8K9W1.1|Y175_BUCAP RecName: Full=Uncharacterized protein BUsg_175; AltName: Full=yba2 &gt;gi|21623079|gb|AAM67741.1| hypothetical protein BUsg_175 [Buchnera aphidicola str. Sg (Schizaphis graminum)]
NODE_163024_length_194_cov_4.603093		214	gi|21672604|ref|NP_660671.1|		flagellar hook protein FlgE [Buchnera aphidicola str. Sg (Schizaphis graminum)] &gt;gi|25008456|sp|Q8K9K6.1|FLGE_BUCAP RecName: Full=Flagellar hook protein flgE &gt;gi|21623235|gb|AAM67882.1| flagellar hook protein FlgE [Buchnera aphidicola str. Sg (Schizaphis graminum)]
NODE_116262_length_202_cov_8.480198		220	gi|345538852|gb|AEO08829.1|		methionyl-tRNA formyltransferase [Buchnera aphidicola str. Ak (Acyrthosiphon kondoi)]
NODE_210623_length_232_cov_2.198276		258	gi|21672635|ref|NP_660702.1|		ATP-dependent RNA helicase DeaD [Buchnera aphidicola str. Sg (Schizaphis graminum)] &gt;gi|25090073|sp|Q8K9H6.1|DEAD_BUCAP RecName: Full=Cold-shock DEAD box protein A homolog; AltName: Full=ATP-dependent RNA helicase deaD homolog &gt;gi|21623269|gb|AAM67913.1| ATP-dependent RNA helicase DEAD [Buchnera aphidicola str. Sg (Schizaphis graminum)]
NODE_54501_length_100_cov_4.200000		130	gi|346720449|gb|AEO50405.1|		anthranilate synthase component II [Buchnera aphidicola (Aphis gossypii)] &gt;gi|346720452|gb|AEO50407.1| anthranilate synthase component II [Buchnera aphidicola (Aphis gossypii)]
NODE_44676_length_211_cov_16.374407		233	gi|15616918|ref|NP_240131.1|		integration host factor beta-subunit [Buchnera aphidicola str. APS (Acyrthosiphon pisum)] &gt;gi|219681672|ref|YP_002468058.1| integration host factor beta-subunit [Buchnera aphidicola str. 5A (Acyrthosiphon pisum)] &gt;gi|219682227|ref|YP_002468611.1| integration host factor beta-subunit [Buchnera aphidicola str. Tuc7 (Acyrthosiphon pisum)] &gt;gi|257471361|ref|ZP_05635360.1| integration host fa…
NODE_124424_length_260_cov_8.253846		282	gi|345538626|gb|AEO08603.1|		phosphoheptose isomerase [Buchnera aphidicola str. Ak (Acyrthosiphon kondoi)]
NODE_38425_length_135_cov_7.066667		165	gi|311087445|gb|ADP67525.1|		CysQ protein [Buchnera aphidicola str. JF99 (Acyrthosiphon pisum)]
NODE_125683_length_131_cov_2.251908		157	gi|345538804|gb|AEO08781.1|		putative ion transport protein [Buchnera aphidicola str. Ak (Acyrthosiphon kondoi)]
NODE_103677_length_256_cov_21.175781		286	gi|21672710|ref|NP_660777.1|		riboflavin biosynthesis protein RibD [Buchnera aphidicola str. Sg (Schizaphis graminum)] &gt;gi|25091139|sp|Q8K9A4.1|RIBD1_BUCAP RecName: Full=Diaminohydroxyphosphoribosylamino-pyrimidine deaminase; Short=DRAP deaminase; AltName: Full=Riboflavin-specific deaminase &gt;gi|21623353|gb|AAM67988.1| riboflavin biosynthesis protein RibD [Buchnera aphidicola str. Sg (Schizaphis graminum)]
NODE_72154_length_77_cov_3.025974		107	gi|15616955|ref|NP_240168.1|		50S ribosomal protein L32 [Buchnera aphidicola str. APS (Acyrthosiphon pisum)] &gt;gi|219681708|ref|YP_002468094.1| 50S ribosomal protein L32 [Buchnera aphidicola str. 5A (Acyrthosiphon pisum)] &gt;gi|219682263|ref|YP_002468647.1| 50S ribosomal protein L32 [Buchnera aphidicola str. Tuc7 (Acyrthosiphon pisum)] &gt;gi|257471404|ref|ZP_05635403.1| 50S ribosomal protein L32 [Buchnera aphidicola str. …
NODE_21238_length_874_cov_16.308924		904	gi|21672831|ref|NP_660898.1|		ketol-acid reductoisomerase [Buchnera aphidicola str. Sg (Schizaphis graminum)] &gt;gi|22654244|sp|O51888.2|ILVC_BUCAP RecName: Full=Ketol-acid reductoisomerase; AltName: Full=Acetohydroxy-acid isomeroreductase; AltName: Full=Alpha-keto-beta-hydroxylacil reductoisomerase &gt;gi|21623484|gb|AAM68109.1| ketol-acid reductoisomerase [Buchnera aphidicola str. Sg (Schizaphis graminum)]
NODE_23500_length_91_cov_8.318682		121	gi|21672312|ref|NP_660379.1|		co-chaperonin GroES [Buchnera aphidicola str. Sg (Schizaphis graminum)] &gt;gi|2493653|sp|Q59176.1|CH10_BUCAP RecName: Full=10 kDa chaperonin; AltName: Full=GroES protein; AltName: Full=Protein Cpn10 &gt;gi|1369899|dbj|BAA12846.1| 10 kd chaperonin [Buchnera aphidicola] &gt;gi|2827008|gb|AAC38100.1| chaperone Hsp10 [Buchnera aphidicola] &gt;gi|21622911|gb|AAM67590.1| 10 kd chaperonin (GroES) [Buch…
NODE_55889_length_201_cov_8.273632		231	gi|71370405|gb|AAZ30447.1|		RepA2 [Buchnera aphidicola (Rhopalosiphum insertum)]
NODE_193007_length_77_cov_2.012987		107	gi|219681804|ref|YP_002468190.1|		exodeoxyribonuclease V 125 kDa polypeptide [Buchnera aphidicola str. 5A (Acyrthosiphon pisum)] &gt;gi|219624647|gb|ACL30802.1| exodeoxyribonuclease V 125 kDa polypeptide [Buchnera aphidicola str. 5A (Acyrthosiphon pisum)]
NODE_16328_length_714_cov_32.021008		740	gi|15616992|ref|NP_240205.1|		50S ribosomal protein L27 [Buchnera aphidicola str. APS (Acyrthosiphon pisum)] &gt;gi|219681744|ref|YP_002468130.1| 50S ribosomal protein L27 [Buchnera aphidicola str. 5A (Acyrthosiphon pisum)] &gt;gi|219682299|ref|YP_002468683.1| 50S ribosomal protein L27 [Buchnera aphidicola str. Tuc7 (Acyrthosiphon pisum)] &gt;gi|257471445|ref|ZP_05635444.1| 50S ribosomal protein L27 [Buchnera aphidicola str. …
NODE_51659_length_557_cov_8.071814		587	gi|21672302|ref|NP_660369.1|		F0F1 ATP synthase subunit beta [Buchnera aphidicola str. Sg (Schizaphis graminum)] &gt;gi|4033705|sp|Q07232.2|ATPB_BUCAP RecName: Full=ATP synthase subunit beta; AltName: Full=ATP synthase F1 sector subunit beta; AltName: Full=F-ATPase subunit beta &gt;gi|2827018|gb|AAC38110.1| ATP synthase subunit beta [Buchnera aphidicola] &gt;gi|21622900|gb|AAM67580.1| ATP synthase beta chain [Buchnera aphidic…
NODE_183201_length_154_cov_2.168831		176	gi|15616690|ref|NP_239902.1|		phosphocarrier protein HPr [Buchnera aphidicola str. APS (Acyrthosiphon pisum)] &gt;gi|219681447|ref|YP_002467832.1| phosphocarrier protein HPr [Buchnera aphidicola str. 5A (Acyrthosiphon pisum)] &gt;gi|219682003|ref|YP_002468387.1| phosphocarrier protein HPr [Buchnera aphidicola str. Tuc7 (Acyrthosiphon pisum)] &gt;gi|257471122|ref|ZP_05635121.1| phosphocarrier protein HPr [Buchnera aphidicola s…
NODE_66407_length_246_cov_4.093496		276	gi|21672664|ref|NP_660731.1|		alanyl-tRNA synthetase [Buchnera aphidicola str. Sg (Schizaphis graminum)] &gt;gi|25009285|sp|Q8K9E7.1|SYA_BUCAP RecName: Full=Alanyl-tRNA synthetase; AltName: Full=Alanine--tRNA ligase; Short=AlaRS &gt;gi|21623301|gb|AAM67942.1| alanyl-tRNA synthetase [Buchnera aphidicola str. Sg (Schizaphis graminum)]
NODE_166031_length_165_cov_10.206060		183	gi|15617167|ref|NP_240380.1|		50S ribosomal protein L31 [Buchnera aphidicola str. APS (Acyrthosiphon pisum)] &gt;gi|219681918|ref|YP_002468304.1| 50S ribosomal protein L31 [Buchnera aphidicola str. 5A (Acyrthosiphon pisum)] &gt;gi|257471625|ref|ZP_05635624.1| 50S ribosomal protein L31 [Buchnera aphidicola str. LSR1 (Acyrthosiphon pisum)] &gt;gi|11134603|sp|P57639.1|RL31_BUCAI RecName: Full=50S ribosomal protein L31 &gt;gi|254…
NODE_40779_length_502_cov_14.938247		522	gi|1174791|sp|P42387.1|TRPE_BUCAP		RecName: Full=Anthranilate synthase component 1; AltName: Full=Anthranilate synthase component I &gt;gi|472881|emb|CAA79931.1| anthranilate synthase, component I [Buchnera aphidicola]
NODE_318904_length_136_cov_2.000000		156	gi|21672768|ref|NP_660835.1|		50S ribosomal protein L23 [Buchnera aphidicola str. Sg (Schizaphis graminum)] &gt;gi|25009074|sp|Q8K952.1|RL23_BUCAP RecName: Full=50S ribosomal protein L23 &gt;gi|21623415|gb|AAM68046.1| 50S ribosomal protein L23 [Buchnera aphidicola str. Sg (Schizaphis graminum)]
NODE_81584_length_228_cov_8.666667		246	gi|311087302|gb|ADP67382.1|		endonuclease I [Buchnera aphidicola str. JF99 (Acyrthosiphon pisum)]
NODE_241024_length_133_cov_2.774436		159	gi|21672792|ref|NP_660859.1|		glutathione synthetase [Buchnera aphidicola str. Sg (Schizaphis graminum)] &gt;gi|25008516|sp|Q8K931.1|GSHB_BUCAP RecName: Full=Glutathione synthetase; AltName: Full=GSH synthetase; Short=GSH-S; Short=GSHase; AltName: Full=Glutathione synthase &gt;gi|21623441|gb|AAM68070.1| glutathione synthetase [Buchnera aphidicola str. Sg (Schizaphis graminum)]
NODE_43696_length_81_cov_6.827160		111	gi|21672746|ref|NP_660813.1|		30S ribosomal protein S4 [Buchnera aphidicola str. Sg (Schizaphis graminum)] &gt;gi|22654271|sp|P41186.3|RS4_BUCAP RecName: Full=30S ribosomal protein S4 &gt;gi|21623392|gb|AAM68024.1| 30S ribosomal protein S4 [Buchnera aphidicola str. Sg (Schizaphis graminum)]
NODE_101514_length_196_cov_3.918367		226	gi|345539496|gb|AEO08363.1|		GTP-binding protein EngA [Buchnera aphidicola str. Ua (Uroleucon ambrosiae)]
NODE_33249_length_215_cov_8.888372		245	gi|345538421|gb|AEO08398.1|		glucosamine--fructose-6-phosphate aminotransferase [Buchnera aphidicola str. Ak (Acyrthosiphon kondoi)]
NODE_206212_length_160_cov_2.606250		186	gi|4038314|gb|AAC97354.1|		ATP phosphoribosyltransferase [Buchnera aphidicola]
NODE_221125_length_122_cov_2.377049		142	gi|345538943|gb|AEO08920.1|		porphobilinogen deaminase [Buchnera aphidicola str. Ak (Acyrthosiphon kondoi)]
NODE_11282_length_1201_cov_25.318068		1231	gi|21672436|ref|NP_660503.1|		DnaK protein [Buchnera aphidicola str. Sg (Schizaphis graminum)] &gt;gi|25008383|sp|Q8K9Y8.1|DNAK_BUCAP RecName: Full=Chaperone protein DnaK; AltName: Full=HSP70; AltName: Full=Heat shock 70 kDa protein; AltName: Full=Heat shock protein 70 &gt;gi|21623048|gb|AAM67714.1| DNAK protein (heat shock protein 70) [Buchnera aphidicola str. Sg (Schizaphis graminum)]
NODE_147568_length_85_cov_7.929412		103	gi|15616663|ref|NP_239875.1|		DNA-directed RNA polymerase subunit beta [Buchnera aphidicola str. APS (Acyrthosiphon pisum)] &gt;gi|11134500|sp|P57146.1|RPOB_BUCAI RecName: Full=DNA-directed RNA polymerase subunit beta; Short=RNAP subunit beta; AltName: Full=RNA polymerase subunit beta; AltName: Full=Transcriptase subunit beta &gt;gi|25288384|pir||A84934 DNA-directed RNA polymerase (EC 2.7.7.6) beta chain [imported] - Buchnera…
NODE_147767_length_192_cov_4.171875		222	gi|3900910|emb|CAA07295.1|		RepA2 protein [Buchnera aphidicola]
NODE_183511_length_129_cov_2.643411		159	gi|15616912|ref|NP_240125.1|		alpha-ketoglutarate decarboxylase [Buchnera aphidicola str. APS (Acyrthosiphon pisum)] &gt;gi|11133991|sp|P57388.1|ODO1_BUCAI RecName: Full=2-oxoglutarate dehydrogenase E1 component; AltName: Full=Alpha-ketoglutarate dehydrogenase &gt;gi|25284466|pir||C84965 oxoglutarate dehydrogenase (lipoamide) (EC 1.2.4.2) e1 component [imported] - Buchnera sp. (strain APS) &gt;gi|10038976|dbj|BAB13011.1| 2-ox…
NODE_143076_length_567_cov_4.336861		587	gi|219682388|ref|YP_002468772.1|		heat shock protein 90 [Buchnera aphidicola str. Tuc7 (Acyrthosiphon pisum)] &gt;gi|219622121|gb|ACL30277.1| heat shock protein 90 [Buchnera aphidicola str. Tuc7 (Acyrthosiphon pisum)] &gt;gi|311086208|gb|ADP66290.1| heat shock protein 90 [Buchnera aphidicola str. LL01 (Acyrthosiphon pisum)] &gt;gi|311086786|gb|ADP66867.1| heat shock protein 90 [Buchnera aphidicola str. TLW03 (Acyrthosiphon pisum)…
NODE_198315_length_107_cov_2.028037		127	gi|311087314|gb|ADP67394.1|		sulfate adenylyltransferase subunit 2 [Buchnera aphidicola str. JF99 (Acyrthosiphon pisum)]
NODE_95174_length_175_cov_12.302857		193	gi|21672709|ref|NP_660776.1|		thiamine-monophosphate kinase [Buchnera aphidicola str. Sg (Schizaphis graminum)] &gt;gi|25009471|sp|Q8K9A5.1|THIL_BUCAP RecName: Full=Thiamine-monophosphate kinase; Short=Thiamine-phosphate kinase &gt;gi|21623352|gb|AAM67987.1| thiamine-monophosphate kinase [Buchnera aphidicola str. Sg (Schizaphis graminum)]
NODE_133509_length_97_cov_5.927835		123	gi|345539458|gb|AEO08325.1|		CysQ protein [Buchnera aphidicola str. Ua (Uroleucon ambrosiae)]
NODE_24834_length_354_cov_10.531074		382	gi|21672803|ref|NP_660870.1|		50S ribosomal protein L9 [Buchnera aphidicola str. Sg (Schizaphis graminum)] &gt;gi|25009116|sp|Q8K920.1|RL9_BUCAP RecName: Full=50S ribosomal protein L9 &gt;gi|21623453|gb|AAM68081.1| 50S ribosomal protein L9 [Buchnera aphidicola str. Sg (Schizaphis graminum)]
NODE_75941_length_314_cov_3.012739		344	gi|21672462|ref|NP_660529.1|		DNA gyrase subunit A [Buchnera aphidicola str. Sg (Schizaphis graminum)] &gt;gi|25008529|sp|Q8K9W2.1|GYRA_BUCAP RecName: Full=DNA gyrase subunit A &gt;gi|21623077|gb|AAM67740.1| DNA gyrase subunit A [Buchnera aphidicola str. Sg (Schizaphis graminum)]
NODE_345616_length_85_cov_2.035294		105	gi|345538862|gb|AEO08839.1|		30S ribosomal protein S5 [Buchnera aphidicola str. Ak (Acyrthosiphon kondoi)]
NODE_98707_length_109_cov_5.532110		129	gi|311087116|gb|ADP67196.1|		UDP-N-acetylmuramoylalanyl-D-glutamyl-2, 6-diaminopimelate-D-alanyl-D-alanyl ligase [Buchnera aphidicola str. JF99 (Acyrthosiphon pisum)]
NODE_109562_length_156_cov_2.993590		182	gi|345539322|gb|AEO08189.1|		alanyl-tRNA synthetase [Buchnera aphidicola str. Ua (Uroleucon ambrosiae)]
NODE_8181_length_371_cov_41.137466		401	gi|21672648|ref|NP_660715.1|		50S ribosomal protein L21 [Buchnera aphidicola str. Sg (Schizaphis graminum)] &gt;gi|25009078|sp|Q8K9G3.1|RL21_BUCAP RecName: Full=50S ribosomal protein L21 &gt;gi|21623284|gb|AAM67926.1| 50S ribosomal protein L21 [Buchnera aphidicola str. Sg (Schizaphis graminum)]
NODE_231768_length_98_cov_2.000000		124	gi|21672744|ref|NP_660811.1|		50S ribosomal protein L17 [Buchnera aphidicola str. Sg (Schizaphis graminum)] &gt;gi|25054989|sp|Q8K973.1|RL17_BUCAP RecName: Full=50S ribosomal protein L17 &gt;gi|21623390|gb|AAM68022.1| 50S ribosomal protein L17 [Buchnera aphidicola str. Sg (Schizaphis graminum)]
NODE_65311_length_248_cov_5.750000		270	gi|21672429|ref|NP_660496.1|		dihydrodipicolinate reductase [Buchnera aphidicola str. Sg (Schizaphis graminum)] &gt;gi|25008348|sp|Q8K9Z5.1|DAPB_BUCAP RecName: Full=Dihydrodipicolinate reductase; Short=DHPR &gt;gi|21623040|gb|AAM67707.1| dihydrodipicolinate reductase [Buchnera aphidicola str. Sg (Schizaphis graminum)]
NODE_6120_length_364_cov_52.549450		394	gi|345538931|gb|AEO08908.1|		ATP-dependent protease ATP-binding subunit HslU [Buchnera aphidicola str. Ak (Acyrthosiphon kondoi)]
NODE_31784_length_278_cov_12.521583		296	gi|21672478|ref|NP_660545.1|		3-methyl-2-oxobutanoate hydroxymethyltransferase [Buchnera aphidicola str. Sg (Schizaphis graminum)] &gt;gi|25008892|sp|Q8K9U6.1|PANB_BUCAP RecName: Full=3-methyl-2-oxobutanoate hydroxymethyltransferase; AltName: Full=Ketopantoate hydroxymethyltransferase; Short=KPHMT &gt;gi|21623095|gb|AAM67756.1| 3-methyl-2-oxobutanoate hydroxymethyltransferase [Buchnera aphidicola str. Sg (Schizaphis graminum)]
NODE_93580_length_143_cov_5.083916		173	gi|21672632|ref|NP_660699.1|		aspartate carbamoyltransferase catalytic subunit [Buchnera aphidicola str. Sg (Schizaphis graminum)] &gt;gi|25008998|sp|Q8K9H9.1|PYRB_BUCAP RecName: Full=Aspartate carbamoyltransferase; AltName: Full=Aspartate transcarbamylase; Short=ATCase &gt;gi|21623266|gb|AAM67910.1| aspartate carbamoyltransferase catalytic chain [Buchnera aphidicola str. Sg (Schizaphis graminum)]
NODE_101612_length_227_cov_2.779736		251	gi|345538918|gb|AEO08895.1|		VacB protein [Buchnera aphidicola str. Ak (Acyrthosiphon kondoi)]
NODE_215760_length_179_cov_9.279329		203	gi|311086660|gb|ADP66741.1|		malonyl CoA-acyl carrier protein transacylase [Buchnera aphidicola str. TLW03 (Acyrthosiphon pisum)]
NODE_98327_length_285_cov_6.617544		307	gi|11386750|sp|P57611.1|DNAB_BUCAI		RecName: Full=Replicative DNA helicase &gt;gi|25299874|pir||F84993 replicative DNA helicase [imported] - Buchnera sp. (strain APS) &gt;gi|10039204|dbj|BAB13238.1| replicative DNA helicase [Buchnera aphidicola str. APS (Acyrthosiphon pisum)]
NODE_78811_length_456_cov_32.024124		474	gi|22095134|emb|CAC86955.1|		GroEL protein [Buchnera sp.]
NODE_53742_length_325_cov_5.221539		349	gi|21672345|ref|NP_660412.1|		RNA polymerase sigma factor RpoD [Buchnera aphidicola str. Sg (Schizaphis graminum)] &gt;gi|401010|sp|P32001.1|RPOD_BUCAP RecName: Full=RNA polymerase sigma factor rpoD; AltName: Full=Sigma-70 &gt;gi|144139|gb|AAA73234.1| sigma factor [Buchnera aphidicola] &gt;gi|21622948|gb|AAM67623.1| RNA polymerase sigma factor RpoD [Buchnera aphidicola str. Sg (Schizaphis graminum)]
NODE_51641_length_124_cov_4.475806		154	gi|311087491|gb|ADP67571.1|		50S ribosomal subunit stability factor (YfgK) [Buchnera aphidicola str. JF99 (Acyrthosiphon pisum)]
NODE_211913_length_347_cov_3.804034		365	gi|311086171|gb|ADP66253.1|		(dimethylallyl)adenosine tRNA methylthiotransferase [Buchnera aphidicola str. LL01 (Acyrthosiphon pisum)] &gt;gi|311087332|gb|ADP67412.1| (dimethylallyl)adenosine tRNA methylthiotransferase [Buchnera aphidicola str. JF99 (Acyrthosiphon pisum)]
NODE_27535_length_360_cov_4.405556		390	gi|21672556|ref|NP_660623.1|		hypothetical protein BUsg276 [Buchnera aphidicola str. Sg (Schizaphis graminum)] &gt;gi|25008661|sp|Q8K9P4.1|ISPG_BUCAP RecName: Full=4-hydroxy-3-methylbut-2-en-1-yl diphosphate synthase; AltName: Full=1-hydroxy-2-methyl-2-(E)-butenyl 4-diphosphate synthase &gt;gi|21623182|gb|AAM67834.1| GcpE (protein e) [Buchnera aphidicola str. Sg (Schizaphis graminum)]
NODE_318118_length_166_cov_2.849398		184	gi|15616911|ref|NP_240124.1|		hypothetical protein BU301 [Buchnera aphidicola str. APS (Acyrthosiphon pisum)] &gt;gi|219681665|ref|YP_002468051.1| conserved metal-binding protein (YbgI) [Buchnera aphidicola str. 5A (Acyrthosiphon pisum)] &gt;gi|219682220|ref|YP_002468604.1| conserved metal-binding protein (YbgI) [Buchnera aphidicola str. Tuc7 (Acyrthosiphon pisum)] &gt;gi|257471354|ref|ZP_05635353.1| conserved metal-binding p…
NODE_148343_length_372_cov_4.857527		390	gi|21672833|ref|NP_660900.1|		putative cysteine desulfurase [Buchnera aphidicola str. Sg (Schizaphis graminum)] &gt;gi|8134586|sp|O51886.1|ISCS_BUCAP RecName: Full=Cysteine desulfurase &gt;gi|2827032|gb|AAC38124.1| NifS [Buchnera aphidicola] &gt;gi|21623487|gb|AAM68111.1| NifS [Buchnera aphidicola str. Sg (Schizaphis graminum)]
NODE_27007_length_472_cov_14.110169		490	gi|21672832|ref|NP_660899.1|		dihydroxy-acid dehydratase [Buchnera aphidicola str. Sg (Schizaphis graminum)] &gt;gi|4033412|sp|O51887.1|ILVD_BUCAP RecName: Full=Dihydroxy-acid dehydratase; Short=DAD &gt;gi|2827033|gb|AAC38125.1| dihydroxy acid dehydratase [Buchnera aphidicola] &gt;gi|21623485|gb|AAM68110.1| dihydroxy-acid dehydratase [Buchnera aphidicola str. Sg (Schizaphis graminum)]
NODE_185232_length_134_cov_2.276119		162	gi|345538704|gb|AEO08681.1|		virulence factor MviN-like protein [Buchnera aphidicola str. Ak (Acyrthosiphon kondoi)]
NODE_217487_length_108_cov_2.555556		132	gi|21672443|ref|NP_660510.1|		NADH dehydrogenase subunit H [Buchnera aphidicola str. Sg (Schizaphis graminum)] &gt;gi|25008869|sp|Q8K9Y1.1|NUOH_BUCAP RecName: Full=NADH-quinone oxidoreductase subunit H; AltName: Full=NADH dehydrogenase I subunit H; AltName: Full=NDH-1 subunit H &gt;gi|21623056|gb|AAM67721.1| NADH dehydrogenase I chain H [Buchnera aphidicola str. Sg (Schizaphis graminum)]
NODE_70764_length_187_cov_7.481283		207	gi|311086612|gb|ADP66693.1|		2-oxoglutarate dehydrogenase E1 component [Buchnera aphidicola str. TLW03 (Acyrthosiphon pisum)]
NODE_164210_length_92_cov_2.097826		112	gi|21672476|ref|NP_660543.1|		hypoxanthine phosphoribosyltransferase [Buchnera aphidicola str. Sg (Schizaphis graminum)] &gt;gi|25090565|sp|Q8K9U8.1|HPRT_BUCAP RecName: Full=Hypoxanthine phosphoribosyltransferase; Short=HPRT &gt;gi|21623093|gb|AAM67754.1| hypoxanthine phosphoribosyltransferase [Buchnera aphidicola str. Sg (Schizaphis graminum)]
NODE_204553_length_106_cov_2.037736		132	gi|345539348|gb|AEO08215.1|		lysyl-tRNA synthetase [Buchnera aphidicola str. Ua (Uroleucon ambrosiae)]
NODE_38538_length_125_cov_7.088000		153	gi|21672477|ref|NP_660544.1|		pantoate--beta-alanine ligase [Buchnera aphidicola str. Sg (Schizaphis graminum)] &gt;gi|25090867|sp|Q8K9U7.1|PANC_BUCAP RecName: Full=Pantothenate synthetase; Short=PS; AltName: Full=Pantoate--beta-alanine ligase; AltName: Full=Pantoate-activating enzyme &gt;gi|21623094|gb|AAM67755.1| pantoate--beta-alanine ligase [Buchnera aphidicola str. Sg (Schizaphis graminum)]
NODE_81442_length_128_cov_7.554688		148	gi|345538499|gb|AEO08476.1|		member of SoxR-reducing complex [Buchnera aphidicola str. Ak (Acyrthosiphon kondoi)]
NODE_56887_length_816_cov_6.564951		838	gi|21672502|ref|NP_660569.1|		acetolactate synthase large subunit [Buchnera aphidicola str. Sg (Schizaphis graminum)] &gt;gi|4033415|sp|O85293.1|ILVI_BUCAP RecName: Full=Acetolactate synthase large subunit; Short=AHAS; AltName: Full=Acetohydroxy-acid synthase large subunit; Short=ALS &gt;gi|3435164|gb|AAC32333.1| acetohydroxy acid synthase large subunit [Buchnera aphidicola] &gt;gi|21623122|gb|AAM67780.1| acetolactate synthas…
NODE_115020_length_116_cov_5.551724		136	gi|21672785|ref|NP_660852.1|		shikimate kinase I [Buchnera aphidicola str. Sg (Schizaphis graminum)] &gt;gi|25008147|sp|Q8K938.1|AROK_BUCAP RecName: Full=Shikimate kinase; Short=SK &gt;gi|21623433|gb|AAM68063.1| shikimate kinase [Buchnera aphidicola str. Sg (Schizaphis graminum)]
NODE_110447_length_111_cov_3.954955		129	gi|311087354|gb|ADP67434.1|		1-deoxy-D-xylulose-5-phosphate synthase [Buchnera aphidicola str. JF99 (Acyrthosiphon pisum)]
NODE_37076_length_288_cov_7.000000		314	gi|21672503|ref|NP_660570.1|		serine endoprotease [Buchnera aphidicola str. Sg (Schizaphis graminum)] &gt;gi|8928136|sp|O85291.1|DEGPL_BUCAP RecName: Full=Probable periplasmic serine endoprotease DegP-like; AltName: Full=Protease Do; Flags: Precursor &gt;gi|3435162|gb|AAC32331.1| periplasmic serine protease [Buchnera aphidicola] &gt;gi|21623123|gb|AAM67781.1| periplasmic serine protease [Buchnera aphidicola str. Sg (Schizaphi…
NODE_52700_length_101_cov_6.287129		131	gi|167614197|gb|ABZ89701.1|		cell division protein FtsW [Buchnera aphidicola]
NODE_105512_length_213_cov_3.962441		239	gi|345539059|gb|AEO07926.1|		imidazole glycerol phosphate synthase subunit HisF [Buchnera aphidicola str. Ua (Uroleucon ambrosiae)]
NODE_289411_length_126_cov_2.206349		148	gi|345538844|gb|AEO08821.1|		methenyltetrahydrofolate cyclohydrolase [Buchnera aphidicola str. Ak (Acyrthosiphon kondoi)]
NODE_91904_length_85_cov_2.588235		115	gi|21672720|ref|NP_660787.1|		cytochrome O ubiquinol oxidase B [Buchnera aphidicola str. Sg (Schizaphis graminum)] &gt;gi|25008331|sp|Q8K994.1|CYOB_BUCAP RecName: Full=Ubiquinol oxidase subunit 1; AltName: Full=Cytochrome o subunit 1; AltName: Full=Cytochrome o ubiquinol oxidase subunit 1; AltName: Full=Oxidase BO(3) subunit 1; AltName: Full=Ubiquinol oxidase polypeptide I &gt;gi|21623363|gb|AAM67998.1| cytochrome o ubiquinol…
NODE_54916_length_140_cov_15.700000		168	gi|336233206|ref|YP_004589952.1|		NADH dehydrogenase I subunit B [Buchnera aphidicola (Cinara tujafilina)] &gt;gi|335345147|gb|AEH39693.1| NADH dehydrogenase I chain B [Buchnera aphidicola (Cinara tujafilina)]
NODE_84614_length_140_cov_3.035714		170	gi|21672515|ref|NP_660582.1|		prolyl-tRNA synthetase [Buchnera aphidicola str. Sg (Schizaphis graminum)] &gt;gi|25009415|sp|Q8K9S2.1|SYP_BUCAP RecName: Full=Prolyl-tRNA synthetase; AltName: Full=Proline--tRNA ligase; Short=ProRS &gt;gi|21623136|gb|AAM67793.1| prolyl-tRNA synthetase [Buchnera aphidicola str. Sg (Schizaphis graminum)]
NODE_92373_length_253_cov_2.841897		283	gi|345538992|gb|AEO07859.1|		RNA polymerase factor sigma-32 [Buchnera aphidicola str. Ua (Uroleucon ambrosiae)]
NODE_69923_length_876_cov_11.996575		894	gi|345538882|gb|AEO08859.1|		elongation factor G [Buchnera aphidicola str. Ak (Acyrthosiphon kondoi)]
NODE_128954_length_205_cov_10.600000		223	gi|21672615|ref|NP_660682.1|		3-oxoacyl-[acyl-carrier protein] reductase [Buchnera aphidicola str. Sg (Schizaphis graminum)] &gt;gi|25090303|sp|Q8K9J5.1|FABG_BUCAP RecName: Full=3-oxoacyl-[acyl-carrier-protein] reductase FabG; AltName: Full=3-ketoacyl-acyl carrier protein reductase; AltName: Full=Beta-Ketoacyl-acyl carrier protein reductase; AltName: Full=Beta-ketoacyl-ACP reductase &gt;gi|21623247|gb|AAM67893.1| 3-oxoacyl-[a…
NODE_154774_length_176_cov_5.738636		196	gi|21672646|ref|NP_660713.1|		hypothetical protein BUsg372 [Buchnera aphidicola str. Sg (Schizaphis graminum)] &gt;gi|25091594|sp|Q8K9G5.1|Y372_BUCAP RecName: Full=Uncharacterized protein BUsg_372 &gt;gi|21623282|gb|AAM67924.1| hypothetical protein BUsg_372 [Buchnera aphidicola str. Sg (Schizaphis graminum)]
NODE_126424_length_107_cov_2.327103		137	gi|345538674|gb|AEO08651.1|		flavodoxin FldA [Buchnera aphidicola str. Ak (Acyrthosiphon kondoi)]
NODE_140397_length_96_cov_6.520833		122	gi|345538434|gb|AEO08411.1|		transcription antitermination protein NusG [Buchnera aphidicola str. Ak (Acyrthosiphon kondoi)]
NODE_106252_length_97_cov_4.195876		117	gi|345539018|gb|AEO07885.1|		3,4-dihydroxy-2-butanone 4-phosphate synthase [Buchnera aphidicola str. Ua (Uroleucon ambrosiae)]
NODE_97341_length_390_cov_14.787180		408	gi|21672496|ref|NP_660563.1|		cell division protein FtsW [Buchnera aphidicola str. Sg (Schizaphis graminum)] &gt;gi|25008487|sp|Q8K9T3.1|FTSW_BUCAP RecName: Full=Cell division protein ftsW &gt;gi|21623115|gb|AAM67774.1| cell division protein FtsW [Buchnera aphidicola str. Sg (Schizaphis graminum)]
NODE_90757_length_233_cov_3.648069		259	gi|161485724|ref|NP_660822.2|		50S ribosomal protein L6 [Buchnera aphidicola str. Sg (Schizaphis graminum)] &gt;gi|25009112|sp|Q8K964.2|RL6_BUCAP RecName: Full=50S ribosomal protein L6
NODE_203524_length_188_cov_2.739362		214	gi|21672473|ref|NP_660540.1|		threonine synthase [Buchnera aphidicola str. Sg (Schizaphis graminum)] &gt;gi|25091375|sp|Q8K9V1.1|THRC_BUCAP RecName: Full=Threonine synthase; Short=TS &gt;gi|21623089|gb|AAM67751.1| threonine synthase [Buchnera aphidicola str. Sg (Schizaphis graminum)]
NODE_17192_length_440_cov_15.009091		464	gi|21672657|ref|NP_660724.1|		tRNA (guanine-N1)-methyltransferase [Buchnera aphidicola str. Sg (Schizaphis graminum)] &gt;gi|25091449|sp|Q8K9F4.1|TRMD_BUCAP RecName: Full=tRNA (guanine-N(1)-)-methyltransferase; AltName: Full=M1G-methyltransferase; AltName: Full=tRNA [GM37] methyltransferase &gt;gi|21623293|gb|AAM67935.1| tRNA (guanine-n1)-methyltransferase [Buchnera aphidicola str. Sg (Schizaphis graminum)]
NODE_111651_length_134_cov_17.126865		152	gi|219681448|ref|YP_002467833.1|		cysteine synthase A [Buchnera aphidicola str. 5A (Acyrthosiphon pisum)] &gt;gi|257471123|ref|ZP_05635122.1| cysteine synthase A [Buchnera aphidicola str. LSR1 (Acyrthosiphon pisum)] &gt;gi|219624291|gb|ACL30446.1| cysteine synthase A [Buchnera aphidicola str. 5A (Acyrthosiphon pisum)]
NODE_26415_length_240_cov_7.166667		270	gi|21672659|ref|NP_660726.1|		TldD protein [Buchnera aphidicola str. Sg (Schizaphis graminum)] &gt;gi|25009477|sp|Q8K9F2.1|TLDD_BUCAP RecName: Full=Protein tldD homolog &gt;gi|21623295|gb|AAM67937.1| tldd protein [Buchnera aphidicola str. Sg (Schizaphis graminum)]
NODE_149136_length_229_cov_7.039301		249	gi|219681869|ref|YP_002468255.1|		50S ribosomal protein L4 [Buchnera aphidicola str. 5A (Acyrthosiphon pisum)] &gt;gi|257471574|ref|ZP_05635573.1| 50S ribosomal protein L4 [Buchnera aphidicola str. LSR1 (Acyrthosiphon pisum)] &gt;gi|254803721|sp|B8D9U6.1|RL4_BUCA5 RecName: Full=50S ribosomal protein L4 &gt;gi|219624712|gb|ACL30867.1| 50S ribosomal protein L4 [Buchnera aphidicola str. 5A (Acyrthosiphon pisum)]
NODE_171648_length_101_cov_2.574257		131	gi|345539425|gb|AEO08292.1|		50S ribosomal protein L4 [Buchnera aphidicola str. Ua (Uroleucon ambrosiae)]
NODE_66067_length_238_cov_4.138656		264	gi|21672730|ref|NP_660797.1|		multidrug resistance-like ATP-binding protein MdlB [Buchnera aphidicola str. Sg (Schizaphis graminum)] &gt;gi|25008733|sp|Q8K984.1|MDLB_BUCAP RecName: Full=Multidrug resistance-like ATP-binding protein MdlB &gt;gi|21623374|gb|AAM68008.1| multidrug resistance-like ATP-binding protein [Buchnera aphidicola str. Sg (Schizaphis graminum)]
NODE_59519_length_131_cov_4.106870		161	gi|219682464|ref|YP_002468848.1|		HflC protein [Buchnera aphidicola str. Tuc7 (Acyrthosiphon pisum)] &gt;gi|219622197|gb|ACL30353.1| HflC protein [Buchnera aphidicola str. Tuc7 (Acyrthosiphon pisum)] &gt;gi|311087451|gb|ADP67531.1| FtsH protease regulator HflC [Buchnera aphidicola str. JF99 (Acyrthosiphon pisum)] &gt;gi|311087938|gb|ADP68017.1| FtsH protease regulator HflC [Buchnera aphidicola str. JF98 (Acyrthosiphon pisum)]
NODE_152236_length_158_cov_2.405063		188	gi|21672622|ref|NP_660689.1|		outer membrane protein F precursor [Buchnera aphidicola str. Sg (Schizaphis graminum)] &gt;gi|25090969|sp|Q8K9I8.1|PORL_BUCAP RecName: Full=Porin-like protein BUsg_347; Flags: Precursor &gt;gi|21623255|gb|AAM67900.1| outer membrane protein F precursor [Buchnera aphidicola str. Sg (Schizaphis graminum)]
NODE_196093_length_72_cov_2.444444		102	gi|30410827|ref|NP_660860.2|		hypothetical protein BUsg530 [Buchnera aphidicola str. Sg (Schizaphis graminum)]
NODE_72967_length_86_cov_4.639535		116	gi|21672410|ref|NP_660477.1|		50S ribosomal protein L20 [Buchnera aphidicola str. Sg (Schizaphis graminum)] &gt;gi|22654279|sp|P46246.3|RL20_BUCAP RecName: Full=50S ribosomal protein L20 &gt;gi|21623019|gb|AAM67688.1| 50S ribosomal protein L20 [Buchnera aphidicola str. Sg (Schizaphis graminum)]
NODE_55234_length_240_cov_7.979167		258	gi|21672753|ref|NP_660820.1|		30S ribosomal protein S5 [Buchnera aphidicola str. Sg (Schizaphis graminum)] &gt;gi|25009195|sp|Q8K966.1|RS5_BUCAP RecName: Full=30S ribosomal protein S5 &gt;gi|21623399|gb|AAM68031.1| 30S ribosomal protein S5 [Buchnera aphidicola str. Sg (Schizaphis graminum)]
NODE_178836_length_294_cov_2.690476		318	gi|345538901|gb|AEO08878.1|		replicative DNA helicase [Buchnera aphidicola str. Ak (Acyrthosiphon kondoi)]
NODE_156986_length_170_cov_4.358823		200	gi|311087871|gb|ADP67950.1|		adenylate kinase [Buchnera aphidicola str. JF98 (Acyrthosiphon pisum)]
NODE_77476_length_379_cov_4.519789		397	gi|21672428|ref|NP_660495.1|		carbamoyl phosphate synthase small subunit [Buchnera aphidicola str. Sg (Schizaphis graminum)] &gt;gi|25008212|sp|Q8K9Z6.1|CARA_BUCAP RecName: Full=Carbamoyl-phosphate synthase small chain; AltName: Full=Carbamoyl-phosphate synthetase glutamine chain &gt;gi|21623039|gb|AAM67706.1| carbamoyl-phosphate synthase small chain [Buchnera aphidicola str. Sg (Schizaphis graminum)]
NODE_53502_length_140_cov_3.735714		170	gi|345539095|gb|AEO07962.1|		isoleucyl-tRNA synthetase [Buchnera aphidicola str. Ua (Uroleucon ambrosiae)]
NODE_148559_length_247_cov_3.643725		269	gi|7674376|sp|O68428.1|TRPB_BUCDN		RecName: Full=Tryptophan synthase beta chain &gt;gi|3170097|gb|AAC27735.1| tryptophan synthase large subunit [Buchnera aphidicola]
NODE_128640_length_128_cov_4.781250		154	gi|15616830|ref|NP_240042.1|		iron-sulfur cluster insertion protein ErpA [Buchnera aphidicola str. APS (Acyrthosiphon pisum)] &gt;gi|11387277|sp|P57307.1|ERPA_BUCAI RecName: Full=Iron-sulfur cluster insertion protein erpA &gt;gi|25310107|pir||H84954 hypothetical protein yadR [imported] - Buchnera sp. (strain APS) &gt;gi|10038893|dbj|BAB12928.1| hypothetical protein [Buchnera aphidicola str. APS (Acyrthosiphon pisum)]
NODE_47857_length_153_cov_42.581699		171	gi|345539218|gb|AEO08085.1|		4-hydroxy-3-methylbut-2-en-1-yl diphosphate synthase [Buchnera aphidicola str. Ua (Uroleucon ambrosiae)]
NODE_112814_length_184_cov_14.875000		202	gi|219681969|ref|YP_002468353.1|		D-fructose-6-phosphate amidotransferase [Buchnera aphidicola str. Tuc7 (Acyrthosiphon pisum)] &gt;gi|219621702|gb|ACL29858.1| D-fructose-6-phosphate amidotransferase [Buchnera aphidicola str. Tuc7 (Acyrthosiphon pisum)]
NODE_46407_length_107_cov_5.383178		137	gi|21672484|ref|NP_660551.1|		guanosine 5&apos;-monophosphate oxidoreductase [Buchnera aphidicola str. Sg (Schizaphis graminum)] &gt;gi|25008528|sp|Q8K9U0.1|GUAC_BUCAP RecName: Full=GMP reductase; AltName: Full=Guanosine 5&apos;-monophosphate oxidoreductase; Short=Guanosine monophosphate reductase &gt;gi|21623102|gb|AAM67762.1| GMP reductase [Buchnera aphidicola str. Sg (Schizaphis graminum)]
NODE_26064_length_182_cov_27.192308		204	gi|23813817|sp|Q9F4F4.1|CH10_BUCGU		RecName: Full=10 kDa chaperonin; AltName: Full=GroES protein; AltName: Full=Protein Cpn10 &gt;gi|10443151|emb|CAC10473.1| groES [Buchnera aphidicola (Geoica urticularia)]
NODE_167857_length_125_cov_3.016000		155	gi|21672619|ref|NP_660686.1|		hypothetical protein BUsg343 [Buchnera aphidicola str. Sg (Schizaphis graminum)] &gt;gi|25091600|sp|Q8K9J1.1|Y343_BUCAP RecName: Full=Uncharacterized deoxyribonuclease BUsg_343 &gt;gi|21623251|gb|AAM67897.1| hypothetical 29.8 kDa protein [Buchnera aphidicola str. Sg (Schizaphis graminum)]
NODE_341257_length_223_cov_2.430493		241	gi|21672614|ref|NP_660681.1|		malonyl CoA-acyl carrier protein transacylase [Buchnera aphidicola str. Sg (Schizaphis graminum)] &gt;gi|25090306|sp|Q8K9J6.1|FABD_BUCAP RecName: Full=Malonyl CoA-acyl carrier protein transacylase; Short=MCT &gt;gi|21623246|gb|AAM67892.1| malonyl coa-acyl carrier protein transacylase [Buchnera aphidicola str. Sg (Schizaphis graminum)]
NODE_148880_length_204_cov_2.117647		224	gi|345538889|gb|AEO08866.1|		bifunctional N-succinyldiaminopimelate-aminotransferase/acetylornithine transaminase protein [Buchnera aphidicola str. Ak (Acyrthosiphon kondoi)]
NODE_164525_length_176_cov_2.153409		202	gi|311086622|gb|ADP66703.1|		3-phosphoshikimate 1-carboxyvinyltransferase [Buchnera aphidicola str. TLW03 (Acyrthosiphon pisum)]
NODE_54298_length_255_cov_6.545098		273	gi|345538560|gb|AEO08537.1|		ribonucleotide-diphosphate reductase subunit alpha [Buchnera aphidicola str. Ak (Acyrthosiphon kondoi)]
NODE_78753_length_102_cov_4.666667		132	gi|345538794|gb|AEO08771.1|		GTP-binding protein BipA [Buchnera aphidicola str. Ak (Acyrthosiphon kondoi)]
NODE_28789_length_340_cov_9.552941		366	gi|15617111|ref|NP_240324.1|		50S ribosomal protein L16 [Buchnera aphidicola str. APS (Acyrthosiphon pisum)] &gt;gi|219681863|ref|YP_002468249.1| 50S ribosomal protein L16 [Buchnera aphidicola str. 5A (Acyrthosiphon pisum)] &gt;gi|219682418|ref|YP_002468802.1| 50S ribosomal protein L16 [Buchnera aphidicola str. Tuc7 (Acyrthosiphon pisum)] &gt;gi|257471568|ref|ZP_05635567.1| 50S ribosomal protein L16 [Buchnera aphidicola str. …
NODE_77312_length_327_cov_5.033639		345	gi|21672506|ref|NP_660573.1|		30S ribosomal protein S2 [Buchnera aphidicola str. Sg (Schizaphis graminum)] &gt;gi|25009196|sp|Q8K9T0.1|RS2_BUCAP RecName: Full=30S ribosomal protein S2 &gt;gi|21623126|gb|AAM67784.1| 30S ribosomal protein S2 [Buchnera aphidicola str. Sg (Schizaphis graminum)]
NODE_33077_length_114_cov_6.263158		144	gi|21672465|ref|NP_660532.1|		hypothetical protein BUsg178 [Buchnera aphidicola str. Sg (Schizaphis graminum)] &gt;gi|25008519|sp|Q8K9V9.1|GRPE2_BUCAP RecName: Full=Protein grpE 2; AltName: Full=HSP-70 cofactor 2 &gt;gi|21623081|gb|AAM67743.1| GrpE [Buchnera aphidicola str. Sg (Schizaphis graminum)]
NODE_63720_length_99_cov_3.343434		129	gi|219681801|ref|YP_002468187.1|		phosphoglycerate kinase [Buchnera aphidicola str. 5A (Acyrthosiphon pisum)] &gt;gi|257471504|ref|ZP_05635503.1| phosphoglycerate kinase [Buchnera aphidicola str. LSR1 (Acyrthosiphon pisum)] &gt;gi|254782192|sp|B8D9M8.1|PGK_BUCA5 RecName: Full=Phosphoglycerate kinase &gt;gi|219624644|gb|ACL30799.1| phosphoglycerate kinase [Buchnera aphidicola str. 5A (Acyrthosiphon pisum)]
NODE_19291_length_224_cov_27.544643		250	gi|22654272|sp|P41188.2|RL7_BUCAP		RecName: Full=50S ribosomal protein L7/L12 &gt;gi|21622931|gb|AAM67607.1| 50S ribosomal protein L7/l12 [Buchnera aphidicola str. Sg (Schizaphis graminum)]
NODE_196514_length_101_cov_2.178218		131	gi|161485723|ref|NP_660867.3|		exonuclease I [Buchnera aphidicola str. Sg (Schizaphis graminum)] &gt;gi|25090272|sp|Q8K923.1|EX1_BUCAP RecName: Full=Exodeoxyribonuclease I; Short=Exonuclease I; AltName: Full=DNA deoxyribophosphodiesterase; Short=dRPase &gt;gi|21623449|gb|AAM68078.1| exodeoxyribonuclease I [Buchnera aphidicola str. Sg (Schizaphis graminum)]
NODE_64505_length_118_cov_7.838983		138	gi|345539186|gb|AEO08053.1|		heat shock protein GrpE1 [Buchnera aphidicola str. Ua (Uroleucon ambrosiae)]
NODE_199918_length_218_cov_4.495413		242	gi|21672456|ref|NP_660523.1|		putative transcriptional regulator [Buchnera aphidicola str. Sg (Schizaphis graminum)] &gt;gi|25091625|sp|Q8K9W8.1|Y167_BUCAP RecName: Full=UPF0162 protein BUsg_167 &gt;gi|21623070|gb|AAM67734.1| transcriptional regulator [Buchnera aphidicola str. Sg (Schizaphis graminum)]
NODE_40595_length_149_cov_3.751678		179	gi|21672453|ref|NP_660520.1|		isopentenyl monophosphate kinase [Buchnera aphidicola str. Sg (Schizaphis graminum)] &gt;gi|25008656|sp|Q8K9X1.1|ISPE_BUCAP RecName: Full=4-diphosphocytidyl-2-C-methyl-D-erythritol kinase; Short=CMK; AltName: Full=4-(cytidine-5&apos;-diphospho)-2-C-methyl-D-erythritol kinase &gt;gi|21623067|gb|AAM67731.1| isopentenyl monophosphate kinase [Buchnera aphidicola str. Sg (Schizaphis graminum)]
NODE_190912_length_116_cov_3.931035		136	gi|345539229|gb|AEO08096.1|		flavodoxin FldA [Buchnera aphidicola str. Ua (Uroleucon ambrosiae)]
NODE_156104_length_149_cov_3.865772		169	gi|219681623|ref|YP_002468009.1|		GTP-binding protein Era [Buchnera aphidicola str. 5A (Acyrthosiphon pisum)] &gt;gi|257471311|ref|ZP_05635310.1| GTP-binding protein Era [Buchnera aphidicola str. LSR1 (Acyrthosiphon pisum)] &gt;gi|254783288|sp|B8D950.1|ERA_BUCA5 RecName: Full=GTPase Era &gt;gi|219624466|gb|ACL30621.1| GTP-binding protein Era [Buchnera aphidicola str. 5A (Acyrthosiphon pisum)]
NODE_36915_length_101_cov_7.316832		131	gi|21672612|ref|NP_660679.1|		ribosomal large subunit pseudouridine synthase [Buchnera aphidicola str. Sg (Schizaphis graminum)] &gt;gi|25091178|sp|Q8K9J8.1|RLUC_BUCAP RecName: Full=Ribosomal large subunit pseudouridine synthase C; AltName: Full=23S rRNA pseudouridine(955/2504/2580) synthase; AltName: Full=rRNA pseudouridylate synthase C; AltName: Full=rRNA-uridine isomerase C &gt;gi|21623244|gb|AAM67890.1| ribosomal large su…
NODE_113637_length_107_cov_3.224299		137	gi|345539133|gb|AEO08000.1|		superoxide dismutase [Buchnera aphidicola str. Ua (Uroleucon ambrosiae)]
NODE_278370_length_93_cov_2.311828		111	gi|219681667|ref|YP_002468053.1|		2-oxoglutarate dehydrogenase E2 component [Buchnera aphidicola str. 5A (Acyrthosiphon pisum)] &gt;gi|257471356|ref|ZP_05635355.1| 2-oxoglutarate dehydrogenase E2 component [Buchnera aphidicola str. LSR1 (Acyrthosiphon pisum)] &gt;gi|219624510|gb|ACL30665.1| 2-oxoglutarate dehydrogenase E2 component [Buchnera aphidicola str. 5A (Acyrthosiphon pisum)]
NODE_85550_length_172_cov_4.360465		192	gi|219682262|ref|YP_002468646.1|		ribosomal large subunit pseudouridine synthase C [Buchnera aphidicola str. Tuc7 (Acyrthosiphon pisum)] &gt;gi|219621995|gb|ACL30151.1| ribosomal large subunit pseudouridine synthase C [Buchnera aphidicola str. Tuc7 (Acyrthosiphon pisum)] &gt;gi|311086084|gb|ADP66166.1| ribosomal large subunit pseudouridine synthase C [Buchnera aphidicola str. LL01 (Acyrthosiphon pisum)] &gt;gi|311086657|gb|ADP667…
NODE_19771_length_141_cov_23.014185		167	gi|219681570|ref|YP_002467956.1|		DnaK suppressor protein [Buchnera aphidicola str. 5A (Acyrthosiphon pisum)] &gt;gi|219682128|ref|YP_002468512.1| DnaK suppressor protein [Buchnera aphidicola str. Tuc7 (Acyrthosiphon pisum)] &gt;gi|257471255|ref|ZP_05635254.1| DnaK suppressor protein [Buchnera aphidicola str. LSR1 (Acyrthosiphon pisum)] &gt;gi|219621861|gb|ACL30017.1| DnaK suppressor protein [Buchnera aphidicola str. Tuc7 (Acyrth…
NODE_92439_length_114_cov_5.526316		132	gi|156028380|gb|ABU42569.1|		anthranilate synthase component I [Buchnera aphidicola]
NODE_67314_length_110_cov_6.754546		134	gi|21672805|ref|NP_660872.1|		30S ribosomal protein S6 [Buchnera aphidicola str. Sg (Schizaphis graminum)] &gt;gi|25009193|sp|Q8K918.1|RS6_BUCAP RecName: Full=30S ribosomal protein S6 &gt;gi|21623455|gb|AAM68083.1| 30S ribosomal protein S6 [Buchnera aphidicola str. Sg (Schizaphis graminum)]
NODE_13993_length_101_cov_30.673267		131	gi|345538950|gb|AEO08927.1|		scaffold protein [Buchnera aphidicola str. Ak (Acyrthosiphon kondoi)]
NODE_10118_length_339_cov_27.820059		369	gi|21672658|ref|NP_660725.1|		50S ribosomal protein L19 [Buchnera aphidicola str. Sg (Schizaphis graminum)] &gt;gi|25054990|sp|Q8K9F3.1|RL19_BUCAP RecName: Full=50S ribosomal protein L19 &gt;gi|21623294|gb|AAM67936.1| 50S ribosomal protein L19 [Buchnera aphidicola str. Sg (Schizaphis graminum)]
NODE_52598_length_450_cov_6.433333		468	gi|311087484|gb|ADP67564.1|		dihydroxy-acid dehydratase [Buchnera aphidicola str. JF99 (Acyrthosiphon pisum)]
NODE_13072_length_461_cov_84.234276		479	gi|22095136|emb|CAC86956.1|		GroES-related molecular chaperonin [Buchnera sp. N27]
NODE_99367_length_79_cov_2.215190		109	gi|345538627|gb|AEO08604.1|		xanthine-guanine phosphoribosyltransferase [Buchnera aphidicola str. Ak (Acyrthosiphon kondoi)]
NODE_151322_length_76_cov_2.197368		106	gi|345539438|gb|AEO08305.1|		ribulose-phosphate 3-epimerase [Buchnera aphidicola str. Ua (Uroleucon ambrosiae)]
NODE_33744_length_326_cov_3.911043		356	gi|21672602|ref|NP_660669.1|		flagellar basal-body rod protein FlgC [Buchnera aphidicola str. Sg (Schizaphis graminum)] &gt;gi|25008458|sp|Q8K9K8.1|FLGC_BUCAP RecName: Full=Flagellar basal-body rod protein flgC &gt;gi|21623233|gb|AAM67880.1| flagellar basal-body rod protein FlgC [Buchnera aphidicola str. Sg (Schizaphis graminum)]
NODE_93854_length_169_cov_6.082840		187	gi|21672520|ref|NP_660587.1|		ribonuclease H [Buchnera aphidicola str. Sg (Schizaphis graminum)] &gt;gi|585902|sp|Q08885.1|RNH_BUCAP RecName: Full=Ribonuclease H; Short=RNase H &gt;gi|349619|gb|AAA17434.1| ribonuclease H [Buchnera aphidicola] &gt;gi|21623142|gb|AAM67798.1| ribonuclease H [Buchnera aphidicola str. Sg (Schizaphis graminum)]
NODE_151280_length_97_cov_2.412371		123	gi|21672437|ref|NP_660504.1|		NADH dehydrogenase I chain A [Buchnera aphidicola str. Sg (Schizaphis graminum)] &gt;gi|25008860|sp|Q8K9Y7.1|NUOA_BUCAP RecName: Full=NADH-quinone oxidoreductase subunit A; AltName: Full=NADH dehydrogenase I subunit A; AltName: Full=NDH-1 subunit A; AltName: Full=NUO1 &gt;gi|21623049|gb|AAM67715.1| NADH dehydrogenase I chain A [Buchnera aphidicola str. Sg (Schizaphis graminum)]
NODE_184827_length_147_cov_2.006803		177	gi|345538799|gb|AEO08776.1|		diaminopimelate decarboxylase [Buchnera aphidicola str. Ak (Acyrthosiphon kondoi)]
NODE_168939_length_144_cov_3.361111		164	gi|21672472|ref|NP_660539.1|		translation-associated GTPase [Buchnera aphidicola str. Sg (Schizaphis graminum)] &gt;gi|25091702|sp|Q8K9V2.3|ENGD_BUCAP RecName: Full=GTP-dependent nucleic acid-binding protein engD &gt;gi|21623088|gb|AAM67750.1| probable GTP-binding protein In trea-pth [Buchnera aphidicola str. Sg (Schizaphis graminum)]
NODE_65719_length_604_cov_7.185431		630	gi|21672767|ref|NP_660834.1|		50S ribosomal protein L2 [Buchnera aphidicola str. Sg (Schizaphis graminum)] &gt;gi|25009092|sp|Q8K953.1|RL2_BUCAP RecName: Full=50S ribosomal protein L2 &gt;gi|21623414|gb|AAM68045.1| 50S ribosomal protein L2 [Buchnera aphidicola str. Sg (Schizaphis graminum)]
NODE_143456_length_466_cov_5.461373		486	gi|21672303|ref|NP_660370.1|		F0F1 ATP synthase subunit epsilon [Buchnera aphidicola str. Sg (Schizaphis graminum)] &gt;gi|4033369|sp|O51871.1|ATPE_BUCAP RecName: Full=ATP synthase epsilon chain; AltName: Full=ATP synthase F1 sector epsilon subunit; AltName: Full=F-ATPase epsilon subunit &gt;gi|2827017|gb|AAC38109.1| ATP synthase subunit epsilon [Buchnera aphidicola] &gt;gi|21622901|gb|AAM67581.1| ATP synthase epsilon chain […
NODE_112826_length_107_cov_2.037383		129	gi|15617055|ref|NP_240268.1|		N-acetylglutamate synthase [Buchnera aphidicola str. APS (Acyrthosiphon pisum)] &gt;gi|219681807|ref|YP_002468193.1| N-acetylglutamate synthase [Buchnera aphidicola str. 5A (Acyrthosiphon pisum)] &gt;gi|219682362|ref|YP_002468746.1| N-acetylglutamate synthase [Buchnera aphidicola str. Tuc7 (Acyrthosiphon pisum)] &gt;gi|257471509|ref|ZP_05635508.1| N-acetylglutamate synthase [Buchnera aphidicola s…
NODE_160534_length_129_cov_2.348837		157	gi|219682017|ref|YP_002468401.1|		flagellar biosynthetic protein FliQ [Buchnera aphidicola str. Tuc7 (Acyrthosiphon pisum)] &gt;gi|219621750|gb|ACL29906.1| flagellar biosynthetic protein FliQ [Buchnera aphidicola str. Tuc7 (Acyrthosiphon pisum)] &gt;gi|311085825|gb|ADP65907.1| flagellar biosynthetic protein FliQ [Buchnera aphidicola str. LL01 (Acyrthosiphon pisum)] &gt;gi|311086398|gb|ADP66479.1| flagellar biosynthetic protein Fl…
NODE_93288_length_229_cov_13.650655		247	gi|311087654|gb|ADP67733.1|		cell division protein FtsZ [Buchnera aphidicola str. JF98 (Acyrthosiphon pisum)]
NODE_40952_length_193_cov_2.865285		223	gi|345538654|gb|AEO08631.1|		bifunctional indole-3-glycerol phosphate synthase/phosphoribosylanthranilate isomerase [Buchnera aphidicola str. Ak (Acyrthosiphon kondoi)]
NODE_36332_length_363_cov_19.118458		381	gi|21672607|ref|NP_660674.1|		flagellar basal body L-ring protein [Buchnera aphidicola str. Sg (Schizaphis graminum)] &gt;gi|25008453|sp|Q8K9K3.1|FLGH_BUCAP RecName: Full=Flagellar L-ring protein; AltName: Full=Basal body L-ring protein; Flags: Precursor &gt;gi|21623238|gb|AAM67885.1| flagellar L-ring protein precursor [Buchnera aphidicola str. Sg (Schizaphis graminum)]
NODE_111690_length_209_cov_8.483253		227	gi|345538914|gb|AEO08891.1|		CysQ protein [Buchnera aphidicola str. Ak (Acyrthosiphon kondoi)]
NODE_84683_length_301_cov_17.774086		319	gi|345539156|gb|AEO08023.1|		cell division protein FtsW [Buchnera aphidicola str. Ua (Uroleucon ambrosiae)]
NODE_141961_length_253_cov_6.660079		283	gi|21672747|ref|NP_660814.1|		30S ribosomal protein S11 [Buchnera aphidicola str. Sg (Schizaphis graminum)] &gt;gi|25009157|sp|Q8K972.1|RS11_BUCAP RecName: Full=30S ribosomal protein S11 &gt;gi|21623393|gb|AAM68025.1| 30S ribosomal protein S11 [Buchnera aphidicola str. Sg (Schizaphis graminum)]
NODE_102034_length_139_cov_3.690647		169	gi|345538666|gb|AEO08643.1|		biotin synthetase [Buchnera aphidicola str. Ak (Acyrthosiphon kondoi)]
NODE_53579_length_178_cov_5.016854		208	gi|219681809|ref|YP_002468195.1|		6,7-dimethyl-8-ribityllumazine synthase [Buchnera aphidicola str. 5A (Acyrthosiphon pisum)] &gt;gi|219682364|ref|YP_002468748.1| 6,7-dimethyl-8-ribityllumazine synthase [Buchnera aphidicola str. Tuc7 (Acyrthosiphon pisum)] &gt;gi|257471511|ref|ZP_05635510.1| 6,7-dimethyl-8-ribityllumazine synthase [Buchnera aphidicola str. LSR1 (Acyrthosiphon pisum)] &gt;gi|254797782|sp|B8D9N6.1|RISB_BUCA5 RecNam…
NODE_64904_length_835_cov_9.044312		859	gi|21672726|ref|NP_660793.1|		ATP-dependent protease LA [Buchnera aphidicola str. Sg (Schizaphis graminum)] &gt;gi|25008721|sp|Q8K988.1|LON_BUCAP RecName: Full=Lon protease; AltName: Full=ATP-dependent protease La &gt;gi|21623370|gb|AAM68004.1| ATP-dependent protease La [Buchnera aphidicola str. Sg (Schizaphis graminum)]
NODE_120665_length_221_cov_4.515837		239	gi|21672387|ref|NP_660454.1|		imidazole glycerol-phosphate dehydratase/histidinol phosphatase [Buchnera aphidicola str. Sg (Schizaphis graminum)] &gt;gi|7387770|sp|Q9ZHE4.1|HIS7_BUCAP RecName: Full=Histidine biosynthesis bifunctional protein hisB; Includes: RecName: Full=Histidinol-phosphatase; Includes: RecName: Full=Imidazoleglycerol-phosphate dehydratase; Short=IGPD &gt;gi|4038317|gb|AAC97357.1| imidazoleglycerolphosphate …
NODE_135387_length_162_cov_2.481482		190	gi|21672577|ref|NP_660644.1|		3-phosphoshikimate 1-carboxyvinyltransferase [Buchnera aphidicola str. Sg (Schizaphis graminum)] &gt;gi|3915621|sp|Q59178.2|AROA_BUCAP RecName: Full=3-phosphoshikimate 1-carboxyvinyltransferase; AltName: Full=5-enolpyruvylshikimate-3-phosphate synthase; Short=EPSP synthase; Short=EPSPS &gt;gi|2947033|gb|AAC05428.1| 3-enolpyruvylshikimate-5-phosphate synthetase [Buchnera aphidicola] &gt;gi|2162320…
NODE_41810_length_139_cov_3.719424		169	gi|21672636|ref|NP_660703.1|		polynucleotide phosphorylase/polyadenylase [Buchnera aphidicola str. Sg (Schizaphis graminum)] &gt;gi|25090941|sp|Q8K9H5.1|PNP_BUCAP RecName: Full=Polyribonucleotide nucleotidyltransferase; AltName: Full=Polynucleotide phosphorylase; Short=PNPase &gt;gi|21623270|gb|AAM67914.1| polyribonucleotide nucleotidyltransferase [Buchnera aphidicola str. Sg (Schizaphis graminum)]
NODE_125751_length_173_cov_12.000000		191	gi|311087765|gb|ADP67844.1|		3-oxoacyl-[acyl-carrier protein] reductase [Buchnera aphidicola str. JF98 (Acyrthosiphon pisum)]
NODE_102846_length_82_cov_2.329268		112	gi|311087720|gb|ADP67799.1|		deoxyribodipyrimidine photolyase [Buchnera aphidicola str. JF98 (Acyrthosiphon pisum)]
NODE_327640_length_102_cov_2.176471		120	gi|219681393|ref|YP_002467778.1|		ATP synthase B chain [Buchnera aphidicola str. 5A (Acyrthosiphon pisum)] &gt;gi|219681949|ref|YP_002468333.1| ATP synthase B chain [Buchnera aphidicola str. Tuc7 (Acyrthosiphon pisum)] &gt;gi|257471066|ref|ZP_05635065.1| F0F1 ATP synthase subunit B [Buchnera aphidicola str. LSR1 (Acyrthosiphon pisum)] &gt;gi|219621682|gb|ACL29838.1| ATP synthase B chain [Buchnera aphidicola str. Tuc7 (Acyrthosiph…
NODE_177126_length_116_cov_2.905172		140	gi|345538408|gb|AEO08385.1|		chromosomal replication initiation protein [Buchnera aphidicola str. Ak (Acyrthosiphon kondoi)]
NODE_77519_length_307_cov_10.954397		325	gi|15617158|ref|NP_240371.1|		FtsH protease regulator HflC [Buchnera aphidicola str. APS (Acyrthosiphon pisum)] &gt;gi|219681909|ref|YP_002468295.1| HflC protein [Buchnera aphidicola str. 5A (Acyrthosiphon pisum)] &gt;gi|11386820|sp|P57630.1|HFLC_BUCAI RecName: Full=Protein HflC &gt;gi|25403651|pir||A84996 hflC protein [imported] - Buchnera sp. (strain APS) &gt;gi|10039223|dbj|BAB13257.1| hflC protein [Buchnera aphidicola str…
NODE_225347_length_142_cov_2.070423		168	gi|21672459|ref|NP_660526.1|		phosphate acetyltransferase [Buchnera aphidicola str. Sg (Schizaphis graminum)] &gt;gi|25091013|sp|Q8K9W5.1|PTA_BUCAP RecName: Full=Phosphate acetyltransferase; AltName: Full=Phosphotransacetylase &gt;gi|21623074|gb|AAM67737.1| phosphate acetyltransferase [Buchnera aphidicola str. Sg (Schizaphis graminum)]
NODE_220094_length_96_cov_2.093750		122	gi|345539361|gb|AEO08228.1|		phosphoglycerate kinase [Buchnera aphidicola str. Ua (Uroleucon ambrosiae)]
NODE_119976_length_385_cov_4.963636		405	gi|21672466|ref|NP_660533.1|		hypothetical protein BUsg179 [Buchnera aphidicola str. Sg (Schizaphis graminum)] &gt;gi|25008944|sp|Q8K9V8.1|PPNK_BUCAP RecName: Full=Probable inorganic polyphosphate/ATP-NAD kinase; Short=Poly(P)/ATP NAD kinase &gt;gi|21623082|gb|AAM67744.1| hypothetical 32.6 kDa protein [Buchnera aphidicola str. Sg (Schizaphis graminum)]
NODE_26099_length_94_cov_18.308510		124	gi|345539119|gb|AEO07986.1|		NAD synthetase [Buchnera aphidicola str. Ua (Uroleucon ambrosiae)]
NODE_35629_length_842_cov_15.947743		862	gi|21672764|ref|NP_660831.1|		30S ribosomal protein S3 [Buchnera aphidicola str. Sg (Schizaphis graminum)] &gt;gi|25009194|sp|Q8K956.1|RS3_BUCAP RecName: Full=30S ribosomal protein S3 &gt;gi|21623411|gb|AAM68042.1| 30S ribosomal protein S3 [Buchnera aphidicola str. Sg (Schizaphis graminum)]
NODE_131628_length_172_cov_3.459302		202	gi|311087912|gb|ADP67991.1|		sulfur transfer complex subunit TusD [Buchnera aphidicola str. JF98 (Acyrthosiphon pisum)]
NODE_52426_length_492_cov_12.386179		518	gi|15616915|ref|NP_240128.1|		6-phosphofructokinase [Buchnera aphidicola str. APS (Acyrthosiphon pisum)] &gt;gi|219681669|ref|YP_002468055.1| 6-phosphofructokinase [Buchnera aphidicola str. 5A (Acyrthosiphon pisum)] &gt;gi|219682224|ref|YP_002468608.1| 6-phosphofructokinase [Buchnera aphidicola str. Tuc7 (Acyrthosiphon pisum)] &gt;gi|257471358|ref|ZP_05635357.1| 6-phosphofructokinase [Buchnera aphidicola str. LSR1 (Acyrthosip…
NODE_10690_length_161_cov_4.062112		185	gi|311085756|gb|ADP65838.1|		F0F1 ATP synthase subunit alpha [Buchnera aphidicola str. LL01 (Acyrthosiphon pisum)]
NODE_249559_length_369_cov_2.794038		389	gi|21672361|ref|NP_660428.1|		flagellar assembly protein FliH [Buchnera aphidicola str. Sg (Schizaphis graminum)] &gt;gi|25008475|sp|Q8KA43.1|FLIH_BUCAP RecName: Full=Flagellar assembly protein fliH &gt;gi|21622965|gb|AAM67639.1| flagellar assembly protein FliH [Buchnera aphidicola str. Sg (Schizaphis graminum)]
NODE_177250_length_121_cov_7.479339		139	gi|21672701|ref|NP_660768.1|		fructose-bisphosphate aldolase [Buchnera aphidicola str. Sg (Schizaphis graminum)] &gt;gi|25008085|sp|Q8K9B2.1|ALF_BUCAP RecName: Full=Fructose-bisphosphate aldolase class 2; Short=FBP aldolase; Short=FBPA; AltName: Full=Fructose-1,6-bisphosphate aldolase; AltName: Full=Fructose-bisphosphate aldolase class II &gt;gi|21623342|gb|AAM67979.1| fructose-bisphosphate aldolase [Buchnera aphidicola str. …
NODE_77581_length_158_cov_3.411392		188	gi|21672481|ref|NP_660548.1|		preprotein translocase subunit SecA [Buchnera aphidicola str. Sg (Schizaphis graminum)] &gt;gi|25009249|sp|Q8K9U3.1|SECA_BUCAP RecName: Full=Protein translocase subunit SecA &gt;gi|21623098|gb|AAM67759.1| preprotein translocase SecA subunit [Buchnera aphidicola str. Sg (Schizaphis graminum)]
NODE_337_length_1989_cov_102.156860		2019	gi|1369900|dbj|BAA12847.1|		60 kd chaperonin [Buchnera aphidicola] &gt;gi|2827007|gb|AAC38099.1| chaperone Hsp60 [Buchnera aphidicola]
NODE_289661_length_146_cov_2.054795		164	gi|21672324|ref|NP_660391.1|		5-methyltetrahydropteroyltriglutamate--homocysteine methyltransferase [Buchnera aphidicola str. Sg (Schizaphis graminum)] &gt;gi|25008739|sp|Q8KA71.1|METE_BUCAP RecName: Full=5-methyltetrahydropteroyltriglutamate--homocysteine methyltransferase; AltName: Full=Cobalamin-independent methionine synthase; AltName: Full=Methionine synthase, vitamin-B12 independent isozyme &gt;gi|21622924|gb|AAM67602.1…
NODE_74352_length_81_cov_20.370371		101	gi|345539041|gb|AEO07908.1|		50S ribosomal protein L28 [Buchnera aphidicola str. Ua (Uroleucon ambrosiae)]
NODE_121359_length_308_cov_5.344156		334	gi|15616869|ref|NP_240082.1|		ribonuclease III [Buchnera aphidicola str. APS (Acyrthosiphon pisum)] &gt;gi|219681624|ref|YP_002468010.1| ribonuclease III [Buchnera aphidicola str. 5A (Acyrthosiphon pisum)] &gt;gi|219682181|ref|YP_002468565.1| ribonuclease III [Buchnera aphidicola str. Tuc7 (Acyrthosiphon pisum)] &gt;gi|257471312|ref|ZP_05635311.1| ribonuclease III [Buchnera aphidicola str. LSR1 (Acyrthosiphon pisum)] &gt;gi|1…
NODE_53820_length_262_cov_4.526718		282	gi|21672699|ref|NP_660766.1|		dITP- and XTP- hydrolyzing protein [Buchnera aphidicola str. Sg (Schizaphis graminum)] &gt;gi|25091583|sp|Q8K9B4.1|Y434_BUCAP RecName: Full=UPF0056 membrane protein BUsg_434 &gt;gi|21623340|gb|AAM67977.1| hypothetical 21.5 kDa protein [Buchnera aphidicola str. Sg (Schizaphis graminum)]
NODE_222794_length_129_cov_2.961240		155	gi|345538816|gb|AEO08793.1|		N-acetylglutamate synthase [Buchnera aphidicola str. Ak (Acyrthosiphon kondoi)]
NODE_8576_length_155_cov_40.767742		185	gi|15617008|ref|NP_240221.1|		carbon storage regulator [Buchnera aphidicola str. APS (Acyrthosiphon pisum)] &gt;gi|219681760|ref|YP_002468146.1| carbon storage regulator [Buchnera aphidicola str. 5A (Acyrthosiphon pisum)] &gt;gi|219682315|ref|YP_002468699.1| carbon storage regulator [Buchnera aphidicola str. Tuc7 (Acyrthosiphon pisum)] &gt;gi|257471462|ref|ZP_05635461.1| carbon storage regulator [Buchnera aphidicola str. LSR1…
NODE_37760_length_639_cov_14.741784		657	gi|21672809|ref|NP_660876.1|		HflK protein [Buchnera aphidicola str. Sg (Schizaphis graminum)] &gt;gi|25008546|sp|Q8K914.1|HFLK_BUCAP RecName: Full=Protein HflK &gt;gi|21623459|gb|AAM68087.1| HflK [Buchnera aphidicola str. Sg (Schizaphis graminum)]
NODE_53556_length_133_cov_5.661654		153	gi|21672839|ref|NP_660906.1|		hypothetical protein BUsg583 [Buchnera aphidicola str. Sg (Schizaphis graminum)] &gt;gi|4033495|sp|O51880.1|Y583_BUCAP RecName: Full=UPF0070 protein BUsg_583 &gt;gi|2827026|gb|AAC38118.1| ORF194 hypothetical protein [Buchnera aphidicola] &gt;gi|21623493|gb|AAM68117.1| hypothetical 22.2 kDa protein [Buchnera aphidicola str. Sg (Schizaphis graminum)]
NODE_50665_length_270_cov_4.655556		296	gi|7674386|sp|Q44688.1|TRPB_BUCRP		RecName: Full=Tryptophan synthase beta chain &gt;gi|1081998|gb|AAB05973.1| tryptophan synthase beta subunit [Buchnera aphidicola]
NODE_113549_length_116_cov_6.939655		136	gi|311087280|gb|ADP67360.1|		hypothetical protein CWS_02025 [Buchnera aphidicola str. JF99 (Acyrthosiphon pisum)]
NODE_71985_length_309_cov_3.715210		335	gi|311087503|gb|ADP67582.1|		DNA gyrase subunit B [Buchnera aphidicola str. JF98 (Acyrthosiphon pisum)]
NODE_63458_length_396_cov_13.654040		414	gi|311087864|gb|ADP67943.1|		ATP-dependent protease ATP-binding subunit ClpX [Buchnera aphidicola str. JF98 (Acyrthosiphon pisum)]
NODE_23076_length_136_cov_3.757353		166	gi|345538398|gb|AEO08375.1|		F0F1 ATP synthase subunit A [Buchnera aphidicola str. Ak (Acyrthosiphon kondoi)]
NODE_186107_length_73_cov_2.616438		103	gi|345538489|gb|AEO08466.1|		imidazole glycerol phosphate synthase subunit HisH [Buchnera aphidicola str. Ak (Acyrthosiphon kondoi)]
NODE_7241_length_739_cov_75.684708		767	gi|345538936|gb|AEO08913.1|		hypothetical protein BAKON_592 [Buchnera aphidicola str. Ak (Acyrthosiphon kondoi)]
NODE_228967_length_86_cov_2.139535		112	gi|345539106|gb|AEO07973.1|		NADH dehydrogenase subunit I [Buchnera aphidicola str. Ua (Uroleucon ambrosiae)]
NODE_6603_length_156_cov_119.083336		186	gi|21672370|ref|NP_660437.1|		50S ribosomal protein L33 [Buchnera aphidicola str. Sg (Schizaphis graminum)] &gt;gi|25009097|sp|Q8KA34.1|RL33_BUCAP RecName: Full=50S ribosomal protein L33 &gt;gi|21622975|gb|AAM67648.1| 50S ribosomal protein L33 [Buchnera aphidicola str. Sg (Schizaphis graminum)]
NODE_41701_length_1105_cov_15.864253		1131	gi|345539428|gb|AEO08295.1|		elongation factor Tu [Buchnera aphidicola str. Ua (Uroleucon ambrosiae)]
NODE_169683_length_117_cov_6.547009		135	gi|18203420|sp|Q9RQ55.1|ILVC_BUCDN		RecName: Full=Ketol-acid reductoisomerase; AltName: Full=Acetohydroxy-acid isomeroreductase; AltName: Full=Alpha-keto-beta-hydroxylacil reductoisomerase &gt;gi|6478292|gb|AAF13799.1|AF130812_3 acetohydroxy acid isomeroreductase [Buchnera aphidicola]
NODE_100023_length_84_cov_6.107143		102	gi|345539328|gb|AEO08195.1|		glutaminyl-tRNA synthetase [Buchnera aphidicola str. Ua (Uroleucon ambrosiae)]
NODE_69847_length_153_cov_2.509804		175	gi|345539193|gb|AEO08060.1|		GTP-binding protein LepA [Buchnera aphidicola str. Ua (Uroleucon ambrosiae)]
NODE_83672_length_296_cov_5.574324		326	gi|345539043|gb|AEO07910.1|		inorganic pyrophosphatase [Buchnera aphidicola str. Ua (Uroleucon ambrosiae)]
NODE_4800_length_451_cov_15.962306		475	gi|345538930|gb|AEO08907.1|		ATP-dependent protease peptidase subunit [Buchnera aphidicola str. Ak (Acyrthosiphon kondoi)]
NODE_17800_length_614_cov_8.100977		644	gi|21672647|ref|NP_660714.1|		UDP-N-acetylglucosamine 1-carboxyvinyltransferase [Buchnera aphidicola str. Sg (Schizaphis graminum)] &gt;gi|25008800|sp|Q8K9G4.1|MURA_BUCAP RecName: Full=UDP-N-acetylglucosamine 1-carboxyvinyltransferase; AltName: Full=Enoylpyruvate transferase; AltName: Full=UDP-N-acetylglucosamine enolpyruvyl transferase; Short=EPT &gt;gi|21623283|gb|AAM67925.1| UDP-N-acetylglucosamine 1-carboxyvinyltransferas…
NODE_216995_length_142_cov_2.021127		164	gi|345539064|gb|AEO07931.1|		cell cycle protein MesJ [Buchnera aphidicola str. Ua (Uroleucon ambrosiae)]
NODE_76594_length_81_cov_2.518518		111	gi|21672376|ref|NP_660443.1|		3-oxoacyl-[acyl-carrier-protein] synthase I [Buchnera aphidicola str. Sg (Schizaphis graminum)] &gt;gi|25008444|sp|Q8KA28.1|FABB_BUCAP RecName: Full=3-oxoacyl-[acyl-carrier-protein] synthase 1; AltName: Full=3-oxoacyl-[acyl-carrier-protein] synthase I; AltName: Full=Beta-ketoacyl-ACP synthase I; Short=KAS I &gt;gi|21622982|gb|AAM67654.1| 3-oxoacyl-[acyl-carrier-protein] synthase I [Buchnera aphid…
NODE_242586_length_184_cov_2.815217		204	gi|21672433|ref|NP_660500.1|		riboflavin biosynthesis protein RibF [Buchnera aphidicola str. Sg (Schizaphis graminum)] &gt;gi|25091145|sp|Q8K9Z1.1|RIBF_BUCAP RecName: Full=Riboflavin biosynthesis protein ribF; Includes: RecName: Full=Riboflavin kinase; AltName: Full=Flavokinase; Includes: RecName: Full=FMN adenylyltransferase; AltName: Full=FAD pyrophosphorylase; AltName: Full=FAD synthase &gt;gi|21623044|gb|AAM67711.1| ribof…
NODE_90033_length_284_cov_7.461267		314	gi|21672320|ref|NP_660387.1|		glucosamine--fructose-6-phosphate aminotransferase [Buchnera aphidicola str. Sg (Schizaphis graminum)] &gt;gi|25008505|sp|Q8KA75.3|GLMS_BUCAP RecName: Full=Glucosamine--fructose-6-phosphate aminotransferase [isomerizing]; AltName: Full=D-fructose-6-phosphate amidotransferase; AltName: Full=GFAT; AltName: Full=Glucosamine-6-phosphate synthase; AltName: Full=Hexosephosphate aminotransferase; AltNam…
NODE_194028_length_104_cov_2.163461		134	gi|345539325|gb|AEO08192.1|		endonuclease I [Buchnera aphidicola str. Ua (Uroleucon ambrosiae)]
NODE_213729_length_292_cov_2.647260		310	gi|345539146|gb|AEO08013.1|		pyruvate dehydrogenase subunit E1 [Buchnera aphidicola str. Ua (Uroleucon ambrosiae)]
NODE_54190_length_154_cov_12.701299		184	gi|345538462|gb|AEO08439.1|		flagellar motor switch protein FliG [Buchnera aphidicola str. Ak (Acyrthosiphon kondoi)]
NODE_129754_length_140_cov_3.750000		170	gi|311087661|gb|ADP67740.1|		S-adenosyl-methyltransferase MraW [Buchnera aphidicola str. JF98 (Acyrthosiphon pisum)]
