# Supplementary material for: Deep Sequencing of the Transcriptomes of Soybean Aphid and Associated Endosymbionts
Source: PLoS One. 2012 Sep 12;7(9):e45161. doi: 10.1371/journal.pone.0045161 (PMC3440339; doi:10.1371/journal.pone.0045161)
Supplement: Table S3 — Buchnera proteins identified from the soybean aphid transcriptome. The list contains the contig ID, contig length, and 334 corresponding protein and genes names, and descriptions. (XLSX) [file pone.0045161.s003.xlsx]

## Sheet: Sheet1
		Table S2 --- Unique genes of Buchnera identified from the soybean aphid transcriptime (BLASTxt top hits)
contig ID	contig length	Protein names	Gene names
NODE_112966_length_118_cov_2.618644	148	6-phosphogluconate dehydrogenase, decarboxylating (EC 1.1.1.44)	gnd
NODE_158432_length_94_cov_2.117021	114	Acetate kinase (EC 2.7.2.1) (Acetokinase)	ackA
NODE_55089_length_398_cov_21.185930	416	Putative N-acetylmuramoyl-L-alanine amidase (EC 3.5.1.28)	amiB
NODE_243107_length_88_cov_2.159091	106	Probable cytosol aminopeptidase (EC 3.4.11.1) (Leucine aminopeptidase) (LAP) (EC 3.4.11.10) (Leucyl aminopeptidase)	pepA
NODE_32347_length_389_cov_12.789203	411	Methionine aminopeptidase (MAP) (EC 3.4.11.18) (Peptidase M)	map
NODE_222794_length_129_cov_2.961240	155	Amino-acid acetyltransferase (EC 2.3.1.1) (N-acetylglutamate synthase) (AGS) (NAGS)	argA
NODE_168391_length_74_cov_2.297297	104	Acetylornithine/succinyldiaminopimelate aminotransferase (ACOAT) (DapATase) (Succinyldiaminopimelate transferase) (EC 2.6.1.11) (EC 2.6.1.17)	argD dapC
NODE_89727_length_147_cov_7.931973	171	Acetylornithine deacetylase (AO) (Acetylornithinase) (EC 3.5.1.16) (N-acetylornithinase) (NAO)	argE
ODE_162007_length_270_cov_5.070370	288	Argininosuccinate lyase (ASAL) (EC 4.3.2.1) (Arginosuccinase)	argH
NODE_164525_length_176_cov_2.153409	202	3-phosphoshikimate 1-carboxyvinyltransferase (EC 2.5.1.19) (5-enolpyruvylshikimate-3-phosphate synthase) (EPSP synthase) (EPSPS)	aroA4
NODE_118479_length_200_cov_3.270000	220	3-dehydroquinate synthase (EC 4.2.3.4)	aroB
NODE_23896_length_319_cov_29.771160	337	Chorismate synthase (EC 4.2.3.5) (5-enolpyruvylshikimate-3-phosphate phospholyase)	aroC5
NODE_131791_length_320_cov_3.256250	344	Phospho-2-dehydro-3-deoxyheptonate aldolase, Trp-sensitive (EC 2.5.1.54) (3-deoxy-D-arabino-heptulosonate 7-phosphate synthase) (DAHP synthase) (Phospho-2-keto-3-deoxyheptonate aldolase)	aroH
NODE_115020_length_116_cov_5.551724	136	Shikimate kinase (SK) (EC 2.7.1.71)	aroK
NODE_168716_length_97_cov_2.505155	127	Argininosuccinate synthase (EC 6.3.4.5) (Citrulline--aspartate ligase)	argG
NODE_154926_length_197_cov_2.741117	215	ATP synthase subunit alpha (EC 3.6.3.14) (ATP synthase F1 sector subunit alpha) (F-ATPase subunit alpha)	atpA
NODE_51659_length_557_cov_8.071814	587	ATP synthase subunit beta (EC 3.6.3.14) (ATP synthase F1 sector subunit beta) (F-ATPase subunit beta)	atpD
NODE_143456_length_466_cov_5.461373	486	ATP synthase epsilon chain (ATP synthase F1 sector epsilon subunit) (F-ATPase epsilon subunit)	atpC
NODE_168969_length_107_cov_2.009346	133	ATP synthase gamma chain (ATP synthase F1 sector gamma subunit) (F-ATPase gamma subunit)	atpG
NODE_204474_length_73_cov_2.082192	103	Adenosylmethionine-8-amino-7-oxononanoate aminotransferase (EC 2.6.1.62) (7,8-diamino-pelargonic acid aminotransferase) (DAPA AT) (DAPA aminotransferase) (7,8-diaminononanoate synthase) (DANS) (Diaminopelargonic acid synthase)	bioA
NODE_102034_length_139_cov_3.690647	169	Biotin synthase (EC 2.8.1.6)	bioB
NODE_77476_length_379_cov_4.519789	397	Carbamoyl-phosphate synthase small chain (EC 6.3.5.5) (Carbamoyl-phosphate synthetase glutamine chain)	carA
NODE_310335_length_178_cov_2.471910	196	Carbamoyl-phosphate synthase large chain (EC 6.3.5.5) (Carbamoyl-phosphate synthetase ammonia chain)	carB
NODE_23500_length_91_cov_8.318682	121	10 kDa chaperonin (GroES protein) (Protein Cpn10)	groS groES
NODE_337_length_1989_cov_102.156860	2019	60 kDa chaperonin (GroEL protein) (Protein Cpn60) (Symbionin)	groL groEL mopA symL
NODE_36105_length_231_cov_3.316017	253	ATP-dependent Clp protease proteolytic subunit (EC 3.4.21.92) (Endopeptidase Clp)	clpP
NODE_63771_length_479_cov_5.200418	505	ATP-dependent Clp protease ATP-binding subunit ClpX	clpX
NODE_8576_length_155_cov_40.767742	185	Carbon storage regulator homolog	csrA
NODE_91904_length_85_cov_2.588235	115	Ubiquinol oxidase subunit 2 (EC 1.10.3.-) (Cytochrome o subunit 2) (Cytochrome o ubiquinol oxidase subunit 2) (Oxidase BO(3) subunit 2) (Ubiquinol oxidase polypeptide II)	cyoA
ODE_198315_length_107_cov_2.028037	127	Sulfate adenylyltransferase subunit 2 (EC 2.7.7.4) (ATP-sulfurylase small subunit) (Sulfate adenylate transferase) (SAT)	cysD
NODE_76063_length_115_cov_7.234783	133	Sulfite reductase [NADPH] hemoprotein beta-component (SiR-HP) (SiRHP) (EC 1.8.1.2)	cysI
NODE_46947_length_271_cov_8.022141	301	Cysteine synthase (CSase) (EC 2.5.1.47) (O-acetylserine (thiol)-lyase) (OAS-TL) (O-acetylserine sulfhydrylase)	cysK
ODE_112527_length_124_cov_3.927419	154	Dihydrodipicolinate synthase (DHDPS) (EC 4.2.1.52)	dapA
NODE_65311_length_248_cov_5.750000	270	Dihydrodipicolinate reductase (DHPR) (EC 1.3.1.26)	dapB
NODE_14151_length_633_cov_43.413902	651	2,3,4,5-tetrahydropyridine-2,6-dicarboxylate N-succinyltransferase (EC 2.3.1.117) (Tetrahydrodipicolinate N-succinyltransferase) (THDP succinyltransferase) (THP succinyltransferase) (Tetrahydropicolinate succinylase)	dapD
NODE_25629_length_167_cov_7.149701	193	DNA-binding protein HU	hup
NODE_184827_length_147_cov_2.006803	177	Diaminopimelate decarboxylase (DAP decarboxylase) (DAPDC) (EC 4.1.1.20)	lysA
NODE_66140_length_241_cov_2.701245	263	Cold-shock DEAD box protein A homolog (EC 3.6.4.13) (ATP-dependent RNA helicase deaD homolog)	deaD csdA
NODE_101331_length_172_cov_6.093023	198	Peptide deformylase (PDF) (EC 3.5.1.88) (Polypeptide deformylase)	def
NODE_37076_length_288_cov_7.000000	314	Probable serine protease do-like (EC 3.4.21.-)	degP
NODE_59099_length_106_cov_3.339623	136	Phosphopentomutase (EC 5.4.2.7) (Phosphodeoxyribomutase)	deoB
NODE_242593_length_92_cov_2.054348	118	Purine nucleoside phosphorylase deoD-type (PNP) (EC 2.4.2.1)	deoD
NODE_101514_length_196_cov_3.918367	226	GTPase Der (GTP-binding protein EngA)	der engA
NODE_14801_length_448_cov_27.013393	476	DnaK suppressor protein homolog	dksA
NODE_144545_length_147_cov_2.863945	177	Dihydrolipoyl dehydrogenase (EC 1.8.1.4) (Dihydrolipoamide dehydrogenase) (E3 component of pyruvate and 2-oxoglutarate dehydrogenases complexes)	lpdA
NODE_177126_length_116_cov_2.905172	140	Chromosomal replication initiator protein DnaA	dnaA
ODE_178836_length_294_cov_2.690476	318	Replicative DNA helicase (EC 3.6.4.12)	dnaB
NODE_112022_length_292_cov_3.890411	312	DNA replication protein dnaC	dnaC
NODE_31432_length_543_cov_8.491713	569	Chaperone protein DnaJ	dnaJ
NODE_11282_length_1201_cov_25.318068	1231	Chaperone protein DnaK (HSP70) (Heat shock 70 kDa protein) (Heat shock protein 70)	dnaK
NODE_119017_length_201_cov_3.980099	225	Primosomal protein 1 (Primosomal protein I)	dnaT
NODE_204741_length_197_cov_2.243655	217	DNA polymerase III subunit beta (EC 2.7.7.7)	dnaN
NODE_105031_length_141_cov_3.709220	163	DNA polymerase III subunit gamma (EC 2.7.7.7)	dnaX
NODE_81608_length_98_cov_3.510204	124	Thiol:disulfide interchange protein DsbA	dsbA
NODE_188260_length_179_cov_3.743017	197	1-deoxy-D-xylulose 5-phosphate reductoisomerase (DXP reductoisomerase) (EC 1.1.1.267) (1-deoxyxylulose-5-phosphate reductoisomerase) (2-C-methyl-D-erythritol 4-phosphate synthase)	dxr
NODE_110447_length_111_cov_3.954955	129	1-deoxy-D-xylulose-5-phosphate synthase (EC 2.2.1.7) (1-deoxyxylulose-5-phosphate synthase) (DXP synthase) (DXPS)	dxs
NODE_69923_length_876_cov_11.996575	894	Elongation factor G (EF-G)	fusA
NODE_192391_length_90_cov_2.011111	120	Elongation factor Ts (EF-Ts)	tsf
NODE_41701_length_1105_cov_15.864253	1131	Elongation factor Tu (EF-Tu)	tuf
NODE_81584_length_228_cov_8.666667	246	Endonuclease-1 (EC 3.1.21.1) (Endonuclease I) (Endo I)	endA
NODE_194164_length_78_cov_2.141026	108	Endonuclease III (EC 4.2.99.18) (DNA-(apurinic or apyrimidinic site) lyase)	nth
NODE_168939_length_144_cov_3.361111	164	GTP-dependent nucleic acid-binding protein engD	engD
NODE_43034_length_403_cov_10.302730	423	Enolase (EC 4.2.1.11) (2-phospho-D-glycerate hydro-lyase) (2-phosphoglycerate dehydratase)	eno
NODE_120337_length_85_cov_2.047059	111	GTPase Era	era
NODE_196514_length_101_cov_2.178218	131	Exodeoxyribonuclease I (Exonuclease I) (EC 3.1.11.1) (DNA deoxyribophosphodiesterase) (dRPase)	sbcB
NODE_76594_length_81_cov_2.518518	111	3-oxoacyl-[acyl-carrier-protein] synthase 1 (EC 2.3.1.41) (3-oxoacyl-[acyl-carrier-protein] synthase I) (Beta-ketoacyl-ACP synthase I) (KAS I)	fabB
NODE_128954_length_205_cov_10.600000	223	3-oxoacyl-[acyl-carrier-protein] reductase FabG (EC 1.1.1.100) (3-ketoacyl-acyl carrier protein reductase) (Beta-Ketoacyl-acyl carrier protein reductase) (Beta-ketoacyl-ACP reductase)	fabG
NODE_96862_length_215_cov_4.981395	235	Ferredoxin--NADP reductase (FNR) (EC 1.18.1.2) (Flavodoxin reductase) (FLDR) (FLXR)	fpr
NODE_204043_length_173_cov_2.543353	193	2Fe-2S ferredoxin	fdx
NODE_169924_length_198_cov_2.065657	226	FKBP-type peptidyl-prolyl cis-trans isomerase fkpA (PPIase) (EC 5.2.1.8) (Rotamase)	fkpA
NODE_96862_length_215_cov_4.981395	235	Flavodoxin	fldA
NODE_33744_length_326_cov_3.911043	356	Flagellar basal-body rod protein flgC	flgC
NODE_182646_length_94_cov_2.946809	124	Basal-body rod modification protein flgD	flgD
NODE_163024_length_194_cov_4.603093	214	Flagellar hook protein flgE	flgE
NODE_33164_length_392_cov_11.545918	410	Flagellar basal-body rod protein flgF	flgF
NODE_53394_length_961_cov_10.860562	981	Flagellar basal-body rod protein flgG (Distal rod protein)	flgG
NODE_36332_length_363_cov_19.118458	381	Flagellar L-ring protein (Basal body L-ring protein)	flgH
NODE_68914_length_312_cov_13.201923	340	Flagellar P-ring protein (Basal body P-ring protein)	flgI
NODE_190654_length_105_cov_2.142857	135	Putative flagellar protein flgJ homolog	flgJ
NODE_49129_length_432_cov_22.108797	452	Flagellar hook-associated protein 1 (HAP1)	flgK
NODE_33865_length_219_cov_5.515982	239	Flagellar M-ring protein	fliF
NODE_249559_length_369_cov_2.794038	389	Flagellar assembly protein fliH	fliH
NODE_44019_length_329_cov_4.775076	347	Flagellar biosynthetic protein fliP	fliP
NODE_30486_length_170_cov_9.229412	200	Methionyl-tRNA formyltransferase (EC 2.1.2.9)	fmt
NODE_279023_length_472_cov_3.453390	492	Cell division protein ftsA	ftsA
NODE_55144_length_240_cov_7.841667|	260	ATP-dependent zinc metalloprotease FtsH (EC 3.4.24.-)	ftsH hflB
NODE_77743_length_155_cov_4.038710	185	Peptidoglycan synthase ftsI (EC 2.4.1.129) (Penicillin-binding protein 3) (PBP-3) (Peptidoglycan glycosyltransferase 3)	ftsI
NODE_97341_length_390_cov_14.787180	408	Cell division protein ftsW	ftsW
NODE_55087_length_414_cov_7.115942	440	Cell division protein ftsZ	ftsZ
NODE_108641_length_177_cov_3.915254	207	Glyceraldehyde-3-phosphate dehydrogenase (GAPDH) (EC 1.2.1.12)	gapA
NODE_90033_length_284_cov_7.461267	314	Glucosamine--fructose-6-phosphate aminotransferase [isomerizing] (EC 2.6.1.16) (D-fructose-6-phosphate amidotransferase) (GFAT) (Glucosamine-6-phosphate synthase) (Hexosephosphate aminotransferase) (L-glutamine-D-fructose-6-phosphate amidotransferase)	glmS
NODE_116382_length_115_cov_3.243478|	137	Bifunctional protein GlmU [Includes: UDP-N-acetylglucosamine pyrophosphorylase (EC 2.7.7.23) (N-acetylglucosamine-1-phosphate uridyltransferase); Glucosamine-1-phosphate N-acetyltransferase (EC 2.3.1.157)]	glmU
NODE_97339_length_194_cov_3.922680	218	Hydroxyacylglutathione hydrolase (EC 3.1.2.6) (Glyoxalase II) (Glx II)	gloB
NODE_61778_length_239_cov_31.560669	257	Glutaredoxin-4 (Grx4) (Monothiol glutaredoxin)	grxD
NODE_56826_length_204_cov_13.009804	228	Serine hydroxymethyltransferase (SHMT) (Serine methylase) (EC 2.1.2.1)	glyA
NODE_124424_length_260_cov_8.253846	282	Phosphoheptose isomerase (EC 5.3.1.28) (Sedoheptulose 7-phosphate isomerase)	gmhA
NODE_38435_length_793_cov_17.947037	813	2,3-bisphosphoglycerate-dependent phosphoglycerate mutase (BPG-dependent PGAM) (PGAM) (Phosphoglyceromutase) (dPGM) (EC 5.4.2.1)	gpmA
NODE_129264_length_83_cov_8.409638	101	Transcription elongation factor greA (Transcript cleavage factor greA)	greA
NODE_90276_length_113_cov_8.707965	131	Protein grpE 1 (HSP-70 cofactor 1)	grpE1
NODE_241024_length_133_cov_2.774436	159	Glutathione synthetase (EC 6.3.2.3) (GSH synthetase) (GSH-S) (GSHase) (Glutathione synthase)	gshB
NODE_46407_length_107_cov_5.383178	137	GMP reductase (EC 1.7.1.7) (Guanosine 5'-monophosphate oxidoreductase) (Guanosine monophosphate reductase)	guaC
NODE_48279_length_446_cov_4.730942	472	DNA gyrase subunit A (EC 5.99.1.3)	gyrA
NODE_221125_length_122_cov_2.377049	142	Porphobilinogen deaminase (PBG) (EC 2.5.1.61) (Hydroxymethylbilane synthase) (HMBS) (Pre-uroporphyrinogen synthase)	hemC
NODE_77519_length_307_cov_10.954397	325	Protein HflC (EC 3.4.-.-)	hflC
NODE_37760_length_639_cov_14.741784	657	Protein HflK	hflK
NODE_163564_length_166_cov_2.746988	186	ATP phosphoribosyltransferase (ATP-PRT) (ATP-PRTase) (EC 2.4.2.17)	hisG
NODE_120665_length_221_cov_4.515837	239	Histidine biosynthesis bifunctional protein hisB [Includes: Histidinol-phosphatase (EC 3.1.3.15); Imidazoleglycerol-phosphate dehydratase (IGPD) (EC 4.2.1.19)]	hisB
NODE_164210_length_92_cov_2.097826	112	Hypoxanthine phosphoribosyltransferase (HPRT) (EC 2.4.2.8)	hpt
NODE_135804_length_183_cov_2.491803	213	Chaperone protein hscA (Hsc66)	hscA
NODE_78912_length_249_cov_27.710844	267	Chaperone protein htpG (Heat shock protein htpG) (High temperature protein G)	htpG
NODE_75602_length_115_cov_12.286957	141	Small heat shock protein ibp	ibp
NODE_140007_length_449_cov_4.133630	475	Translation initiation factor IF-2	infB
NODE_44676_length_211_cov_16.374407	233	Integration host factor subunit beta (IHF-beta)	ihfB himD
NODE_21238_length_874_cov_16.308924	904	Ketol-acid reductoisomerase (EC 1.1.1.86) (Acetohydroxy-acid isomeroreductase) (Alpha-keto-beta-hydroxylacil reductoisomerase)	ilvC
NODE_27007_length_472_cov_14.110169	490	Dihydroxy-acid dehydratase (DAD) (EC 4.2.1.9)	ilvD
NODE_77482_length_285_cov_5.708772	315	Acetolactate synthase small subunit (EC 2.2.1.6) (Acetohydroxy-acid synthase small subunit) (AHAS) (ALS)	ilvH
NODE_346559_length_111_cov_2.081081	131	2-C-methyl-D-erythritol 4-phosphate cytidylyltransferase (EC 2.7.7.60) (4-diphosphocytidyl-2C-methyl-D-erythritol synthase) (MEP cytidylyltransferase) (MCT)	ispD
NODE_40595_length_149_cov_3.751678	179	4-diphosphocytidyl-2-C-methyl-D-erythritol kinase (CMK) (EC 2.7.1.148) (4-(cytidine-5'-diphospho)-2-C-methyl-D-erythritol kinase)	ispE
NODE_27535_length_360_cov_4.405556	390	4-hydroxy-3-methylbut-2-en-1-yl diphosphate synthase (EC 1.17.7.1) (1-hydroxy-2-methyl-2-(E)-butenyl 4-diphosphate synthase)	ispG gcpE
NODE_98233_length_164_cov_3.128049	194	4-hydroxy-3-methylbut-2-enyl diphosphate reductase (EC 1.17.1.2)	ispH lytB
NODE_52426_length_492_cov_12.386179	518	6-phosphofructokinase (Phosphofructokinase) (EC 2.7.1.11) (Phosphohexokinase)	pfkA
NODE_281284_length_165_cov_2.957576	185	Adenylate kinase (AK) (EC 2.7.4.3) (ATP-AMP transphosphorylase)	adk
NODE_301541_length_174_cov_2.022989	194	Homoserine kinase (HK) (HSK) (EC 2.7.1.39)	thrB
NODE_146716_length_155_cov_2.374193	185	Pyruvate kinase (PK) (EC 2.7.1.40)	pykA
NODE_78219_length_197_cov_8.512691|	223	Thymidylate kinase (EC 2.7.4.9) (dTMP kinase)	tmk
NODE_53247_length_106_cov_3.764151|	136	Signal peptidase I (SPase I) (EC 3.4.21.89) (Leader peptidase I)	lepB
NODE_254082_length_103_cov_2.000000	129	3-isopropylmalate dehydrogenase (EC 1.1.1.85) (3-IPM-DH) (Beta-IPM dehydrogenase) (IMDH)	leuB
NODE_78552_length_212_cov_5.915094	240	3-isopropylmalate dehydratase large subunit (EC 4.2.1.33) (Alpha-IPM isomerase) (IPMI) (Isopropylmalate isomerase)	leuC
NODE_97774_length_168_cov_6.047619	188	Prolipoprotein diacylglyceryl transferase (EC 2.4.99.-)	lgt
NODE_271906_length_207_cov_4.309179	227	Lipoyl synthase (EC 2.8.1.8) (Lip-syn) (LS) (Lipoate synthase) (Lipoic acid synthase) (Sulfur insertion protein LipA)	lipA
NODE_202839_length_139_cov_2.107914	165	Multidrug resistance-like ATP-binding protein MdlA (EC 3.6.3.44)	mdlA
NODE_66067_length_238_cov_4.138656	264	Multidrug resistance-like ATP-binding protein MdlB (EC 3.6.3.44)	mdlB
NODE_289661_length_146_cov_2.054795	164	5-methyltetrahydropteroyltriglutamate--homocysteine methyltransferase (EC 2.1.1.14) (Cobalamin-independent methionine synthase) (Methionine synthase, vitamin-B12 independent isozyme)	metE
NODE_77910_length_85_cov_4.552941	115	tRNA dimethylallyltransferase (EC 2.5.1.75) (Dimethylallyl diphosphate:tRNA dimethylallyltransferase) (DMAPP:tRNA dimethylallyltransferase) (DMATase) (Isopentenyl-diphosphate:tRNA isopentenyltransferase) (IPP transferase) (IPPT) (IPTase)	miaA
NODE_47432_length_250_cov_5.944000	280	(Dimethylallyl)adenosine tRNA methylthiotransferase MiaB (EC 2.-.-.-) (tRNA-i(6)A37 methylthiotransferase)	miaB
NODE_38218_length_577_cov_11.121317	607	Probable septum site-determining protein MinC	minC
NODE_75976_length_260_cov_6.153846	280	Septum site-determining protein MinD (Cell division inhibitor MinD)	minD
NODE_80849_length_113_cov_3.504425	143	Cell division topological specificity factor	minE
NODE_167083_length_84_cov_2.880952	114	tRNA modification GTPase MnmE (EC 3.6.-.-)	mnmE thdF trmE
NODE_81810_length_221_cov_5.416290	241	tRNA uridine 5-carboxymethylaminomethyl modification enzyme MnmG (Glucose-inhibited division protein A)	mnmG gidA
NODE_69322_length_129_cov_19.914728	151	5'-methylthioadenosine/S-adenosylhomocysteine nucleosidase (MTA/SAH nucleosidase) (MTAN) (EC 3.2.2.9) (5'-methylthioadenosine nucleosidase) (MTA nucleosidase) (S-adenosylhomocysteine nucleosidase) (AdoHcy nucleosidase) (SAH nucleosidase) (SRH nucleosidase)	mtnN
NODE_17800_length_614_cov_8.100977	644	UDP-N-acetylglucosamine 1-carboxyvinyltransferase (EC 2.5.1.7) (Enoylpyruvate transferase) (UDP-N-acetylglucosamine enolpyruvyl transferase) (EPT)	murA
NODE_248976_length_176_cov_2.312500	196	UDP-N-acetylmuramate--L-alanine ligase (EC 6.3.2.8) (UDP-N-acetylmuramoyl-L-alanine synthetase)	murC
NODE_275938_length_95_cov_2.010526	121	UDP-N-acetylmuramoylalanine--D-glutamate ligase (EC 6.3.2.9) (D-glutamic acid-adding enzyme) (UDP-N-acetylmuramoyl-L-alanyl-D-glutamate synthetase)	murD
NODE_130882_length_86_cov_3.255814	106	UDP-N-acetylmuramoyl-L-alanyl-D-glutamate--2,6-diaminopimelate ligase (EC 6.3.2.13) (Meso-A2pm-adding enzyme) (Meso-diaminopimelate-adding enzyme) (UDP-MurNAc-L-Ala-D-Glu:meso-diaminopimelate ligase) (UDP-MurNAc-tripeptide synthetase) (UDP-N-acetylmuramyl-tripeptide synthetase)	murE
NODE_141878_length_292_cov_3.082192	316	UDP-N-acetylmuramoyl-tripeptide--D-alanyl-D-alanine ligase (EC 6.3.2.10) (D-alanyl-D-alanine-adding enzyme) (UDP-MurNAc-pentapeptide synthetase)	murF
NODE_310028_length_293_cov_3.815700	311	UDP-N-acetylglucosamine--N-acetylmuramyl-(pentapeptide) pyrophosphoryl-undecaprenol N-acetylglucosamine transferase (EC 2.4.1.227) (Undecaprenyl-PP-MurNAc-pentapeptide-UDPGlcNAc GlcNAc transferase)	murG
NODE_102014_length_166_cov_5.698795	186	A/G-specific adenine glycosylase (EC 3.2.2.-)	mutY
NODE_171835_length_293_cov_10.518771	313	NH(3)-dependent NAD(+) synthetase (EC 6.3.1.5)	nadE
NODE_37152_length_344_cov_12.005814	374	NifU-like protein	nifU icsU
NODE_151280_length_97_cov_2.412371	123	NADH-quinone oxidoreductase subunit A (EC 1.6.99.5) (NADH dehydrogenase I subunit A) (NDH-1 subunit A) (NUO1)	nuoA
NODE_178604_length_151_cov_2.834437	169	NADH-quinone oxidoreductase subunit B (EC 1.6.99.5) (NADH dehydrogenase I subunit B) (NDH-1 subunit B)	nuoB
NODE_228869_length_303_cov_2.429043	321	NADH-quinone oxidoreductase subunit C/D (EC 1.6.99.5) (NADH dehydrogenase I subunit C/D) (NDH-1 subunit C/D)	nuoC nuoCD nuoD
NODE_230020_length_217_cov_2.244240	241	NADH-quinone oxidoreductase subunit E (EC 1.6.99.5) (NADH dehydrogenase I subunit E) (NDH-1 subunit E)	nuoE
NODE_30591_length_345_cov_5.220290	363	NADH-quinone oxidoreductase subunit F (EC 1.6.99.5) (NADH dehydrogenase I subunit F) (NDH-1 subunit F)	nuoF
NODE_236070_length_230_cov_2.686956	250	NADH-quinone oxidoreductase subunit G (EC 1.6.99.5) (NADH dehydrogenase I subunit G) (NDH-1 subunit G)	nuoG
NODE_217487_length_108_cov_2.555556	132	NADH-quinone oxidoreductase subunit H (EC 1.6.99.5) (NADH dehydrogenase I subunit H) (NDH-1 subunit H)	nuoH
NODE_30153_length_135_cov_8.651852	165	Transcription elongation protein nusA	nusA
NODE_115403_length_128_cov_10.500000	146	Transcription antitermination protein nusG	nusG
NODE_79003_length_171_cov_3.450292	189	GTPase obg (GTP-binding protein obg)	obg
NODE_52039_length_265_cov_11.958490	283	2-oxoglutarate dehydrogenase E1 component (EC 1.2.4.2) (Alpha-ketoglutarate dehydrogenase)	sucA
NODE_152388_length_159_cov_3.773585	179	Dihydrolipoyllysine-residue succinyltransferase component of 2-oxoglutarate dehydrogenase complex (EC 2.3.1.61) (2-oxoglutarate dehydrogenase complex component E2) (OGDC-E2) (Dihydrolipoamide succinyltransferase component of 2-oxoglutarate dehydrogenase complex)	sucB
NODE_213729_length_292_cov_2.647260	310	Pyruvate dehydrogenase E1 component (EC 1.2.4.1)	aceE
NODE_149006_length_101_cov_2.425743	131	Dihydrolipoyllysine-residue acetyltransferase component of pyruvate dehydrogenase complex (EC 2.3.1.12) (Dihydrolipoamide acetyltransferase component of pyruvate dehydrogenase complex) (E2)	aceF
NODE_22462_length_232_cov_12.965517	262	OmpA-like protein	ompA
NODE_7093_length_211_cov_17.047394	241	Oligoribonuclease (EC 3.1.-.-)	orn
NODE_9356_length_1046_cov_15.403441	1066	Ornithine carbamoyltransferase (OTCase) (EC 2.1.3.3)	arcB
NODE_68612_length_86_cov_8.209302	104	Ornithine carbamoyltransferase (OTCase) (EC 2.1.3.3)	argI
NODE_31784_length_278_cov_12.521583	296	3-methyl-2-oxobutanoate hydroxymethyltransferase (EC 2.1.2.11) (Ketopantoate hydroxymethyltransferase) (KPHMT)	panB
NODE_38538_length_125_cov_7.088000	153	Pantothenate synthetase (PS) (EC 6.3.2.1) (Pantoate--beta-alanine ligase) (Pantoate-activating enzyme)	panC
NODE_186091_length_405_cov_3.953086	425	Phosphoglycerate kinase (EC 2.7.2.3)	pgk
NODE_41810_length_139_cov_3.719424	169	Polyribonucleotide nucleotidyltransferase (EC 2.7.7.8) (Polynucleotide phosphorylase) (PNPase)	pnp
NODE_152236_length_158_cov_2.405063	188	Porin-like protein BU359	BU359
NODE_119976_length_385_cov_4.963636	405	Probable inorganic polyphosphate/ATP-NAD kinase (Poly(P)/ATP NAD kinase) (EC 2.7.1.23)	ppnK
NODE_165047_length_166_cov_2.078313	194	DNA primase (EC 2.7.7.-)	dnaG
NODE_76843_length_422_cov_6.552133	442	Phosphoenolpyruvate-protein phosphotransferase (EC 2.7.3.9) (Phosphotransferase system, enzyme I)	ptsI
NODE_225347_length_142_cov_2.070423	168	Phosphate acetyltransferase (EC 2.3.1.8) (Phosphotransacetylase)	pta
NODE_183201_length_154_cov_2.168831	176	Phosphocarrier protein HPr (EC 2.7.11.-) (Histidine-containing protein)	ptsH
NODE_94361_length_297_cov_7.538721	315	Bifunctional purine biosynthesis protein PurH [Includes: Phosphoribosylaminoimidazolecarboxamide formyltransferase (EC 2.1.2.3) (AICAR transformylase); IMP cyclohydrolase (EC 3.5.4.10) (ATIC) (IMP synthase) (Inosinicase)]	purH
NODE_290637_length_184_cov_3.016304	202	Adenylosuccinate synthetase (AMPSase) (AdSS) (EC 6.3.4.4) (IMP--aspartate ligase)	purA
NODE_93580_length_143_cov_5.083916	173	Aspartate carbamoyltransferase (EC 2.1.3.2) (Aspartate transcarbamylase) (ATCase)	pyrB
NODE_414789_length_129_cov_2.031008	147	Dihydroorotase (DHOase) (EC 3.5.2.3)	pyrC
NODE_174555_length_280_cov_6.075000	298	Dihydroorotate dehydrogenase (quinone) (EC 1.3.5.2) (DHOdehase) (DHOD) (DHODase) (Dihydroorotate oxidase)	pyrD
NODE_246266_length_271_cov_2.498155	291	Orotate phosphoribosyltransferase (OPRT) (OPRTase) (EC 2.4.2.10)	pyrE
NODE_52300_length_674_cov_14.284866	692	CTP synthase (EC 6.3.4.2) (CTP synthetase) (UTP--ammonia ligase)	pyrG
NODE_187255_length_278_cov_6.579137	296	Uridylate kinase (UK) (EC 2.7.4.22) (Uridine monophosphate kinase) (UMP kinase) (UMPK)	pyrH
NODE_27008_length_166_cov_17.596386	196	Probable replication-associated protein repA1	repA1
NODE_45119_length_84_cov_6.857143	114	Probable replication-associated protein repA2	repA2
NODE_120862_length_140_cov_2.528571	166	ATP-dependent DNA helicase rep (EC 3.6.4.12)	rep
NODE_35056_length_580_cov_8.696551	606	Peptide chain release factor 1 (RF-1)	prfA
NODE_300605_length_322_cov_3.391304	340	Peptide chain release factor 2 (RF-2)	prfB
NODE_138354_length_124_cov_2.395161	154	Transcription termination factor Rho (EC 3.6.4.-) (ATP-dependent helicase Rho)	rho
ODE_231994_length_272_cov_5.294117	292	3,4-dihydroxy-2-butanone 4-phosphate synthase (DHBP synthase) (EC 4.1.99.12)	ribB
NODE_103677_length_256_cov_21.175781	286	Diaminohydroxyphosphoribosylamino-pyrimidine deaminase (DRAP deaminase) (EC 3.5.4.26) (Riboflavin-specific deaminase)	ribD1
NODE_242586_length_184_cov_2.815217	204	Riboflavin biosynthesis protein ribF [Includes: Riboflavin kinase (EC 2.7.1.26) (Flavokinase); FMN adenylyltransferase (EC 2.7.7.2) (FAD pyrophosphorylase) (FAD synthase)]	ribF
NODE_32347_length_264_cov_12.712121	284	Ribosome maturation factor rimM	rimM
NODE_54298_length_255_cov_6.545098	273	Ribonucleoside-diphosphate reductase subunit alpha (EC 1.17.4.1) (Ribonucleotide reductase)	nrdA
NODE_80973_length_147_cov_2.027211	175	Ribonucleoside-diphosphate reductase subunit beta (EC 1.17.4.1) (Ribonucleotide reductase small subunit)	nrdB
NODE_53579_length_178_cov_5.016854	208	6,7-dimethyl-8-ribityllumazine synthase (DMRL synthase) (Lumazine synthase) (EC 2.5.1.9) (Riboflavin synthase beta chain)	ribH
NODE_111181_length_472_cov_9.466102	498	50S ribosomal protein L10	rplJ
NODE_206970_length_191_cov_2.361257	217	50S ribosomal protein L11	rplK
NODE_12871_length_375_cov_23.600000	401	50S ribosomal protein L13	rplM
NODE_80712_length_258_cov_4.875969	288	50S ribosomal protein L14	rplN
NODE_62656_length_167_cov_6.227545	185	50S ribosomal protein L15	rplO
NODE_66755_length_680_cov_15.450000	698	50S ribosomal protein L16	rplP
NODE_231768_length_98_cov_2.000000	124	50S ribosomal protein L17	rplQ
NODE_10118_length_339_cov_27.820059	369	50S ribosomal protein L19	rplS
ODE_33593_length_480_cov_5.814583	510	50S ribosomal protein L1	rplA
NODE_81926_length_194_cov_3.994845	224	50S ribosomal protein L20	rplT
NODE_8181_length_371_cov_41.137466	401	50S ribosomal protein L21	rplU
NODE_121112_length_720_cov_4.459722	738	50S ribosomal protein L22	rplV
NODE_318904_length_136_cov_2.000000	156	50S ribosomal protein L23	rplW
NODE_131051_length_71_cov_2.535211	101	50S ribosomal protein L24	rplX
NODE_16328_length_714_cov_32.021008	740	50S ribosomal protein L27	rpmA
NODE_8511_length_315_cov_66.599998	345	50S ribosomal protein L28	rpmB
NODE_38021_length_189_cov_6.164021	219	50S ribosomal protein L29	rpmC
NODE_65719_length_604_cov_7.185431	630	50S ribosomal protein L2	rplB
NODE_166031_length_165_cov_10.206060	183	50S ribosomal protein L31	rpmE
NODE_72154_length_77_cov_3.025974	107	50S ribosomal protein L32	rpmF
NODE_6603_length_156_cov_119.083336	186	50S ribosomal protein L33	rpmG
NODE_70608_length_245_cov_4.624490	275	50S ribosomal protein L35	rpmI
NODE_32362_length_338_cov_5.328403	356	50S ribosomal protein L3	rplC
NODE_43023_length_222_cov_5.873874	250	50S ribosomal protein L4	rplD
NODE_90757_length_233_cov_3.648069	259	50S ribosomal protein L6	rplF
NODE_22634_length_361_cov_20.171745	387	50S ribosomal protein L7/L12	rplL
NODE_24834_length_354_cov_10.531074	382	50S ribosomal protein L9	rplI
NODE_36915_length_101_cov_7.316832	131	Ribosomal large subunit pseudouridine synthase C (EC 5.4.99.24) (23S rRNA pseudouridine(955/2504/2580) synthase) (rRNA pseudouridylate synthase C) (rRNA-uridine isomerase C)	rluC
NODE_172898_length_169_cov_2.005917	195	Exoribonuclease 2 (EC 3.1.13.1) (Exoribonuclease II) (RNase II) (Ribonuclease II)	rnb
NODE_121359_length_308_cov_5.344156	334	Ribonuclease 3 (EC 3.1.26.3) (Ribonuclease III) (RNase III)	rnc
NODE_251678_length_149_cov_2.557047	169	Ribonuclease E (RNase E) (EC 3.1.26.12)	rne
NODE_364953_length_110_cov_2.000000	128	Electron transport complex protein rnfG homolog	rnfG
NODE_101612_length_227_cov_2.779736	251	Ribonuclease R (RNase R) (EC 3.1.13.1) (VacB protein homolog)	rnr
NODE_92373_length_253_cov_2.841897	283	RNA polymerase sigma-32 factor	rpoH
NODE_301827_length_109_cov_2.018349	129	Ribulose-phosphate 3-epimerase (EC 5.1.3.1) (Pentose-5-phosphate 3-epimerase) (PPE) (R5P3E)	rpe
NODE_118851_length_269_cov_5.724907	287	DNA-directed RNA polymerase subunit alpha (RNAP subunit alpha) (EC 2.7.7.6) (RNA polymerase subunit alpha) (Transcriptase subunit alpha)	rpoA
NODE_185433_length_843_cov_3.627521	865	DNA-directed RNA polymerase subunit beta (RNAP subunit beta) (EC 2.7.7.6) (RNA polymerase subunit beta) (Transcriptase subunit beta)	rpoB
NODE_53742_length_325_cov_5.221539	349	RNA polymerase sigma factor rpoD (Sigma-70)	rpoD
NODE_26081_length_173_cov_4.167630	203	Ribosome-recycling factor (RRF) (Ribosome-releasing factor)	frr
ODE_115536_length_224_cov_10.272322	242	30S ribosomal protein S10	rpsJ
NODE_141961_length_253_cov_6.660079	283	30S ribosomal protein S11	rpsK
NODE_164591_length_337_cov_5.166172	355	30S ribosomal protein S12	rpsL
NODE_112384_length_188_cov_4.005319	208	30S ribosomal protein S13	rpsM
NODE_56532_length_293_cov_7.249147	315	30S ribosomal protein S14	rpsN
NODE_54679_length_186_cov_13.688172	216	30S ribosomal protein S15	rpsO
NODE_6709_length_268_cov_18.361940	290	30S ribosomal protein S16	rpsP
NODE_13060_length_283_cov_198.971725	305	30S ribosomal protein S18	rpsR
NODE_69842_length_105_cov_2.400000	135	30S ribosomal protein S19	rpsS
NODE_75039_length_750_cov_8.180000	774	30S ribosomal protein S1	rpsA
ODE_53490_length_224_cov_5.473214	248	30S ribosomal protein S20	rpsT
NODE_17504_length_205_cov_14.234146	235	30S ribosomal protein S21	rpsU
NODE_77312_length_327_cov_5.033639	345	30S ribosomal protein S2	rpsB
NODE_35629_length_842_cov_15.947743	862	30S ribosomal protein S3	rpsC
NODE_43696_length_81_cov_6.827160	111	30S ribosomal protein S4	rpsD
NODE_55234_length_240_cov_7.979167	258	30S ribosomal protein S5	rpsE
NODE_67314_length_110_cov_6.754546	134	30S ribosomal protein S6	rpsF
NODE_35663_length_134_cov_3.388060	164	30S ribosomal protein S7	rpsG
NODE_104633_length_120_cov_4.766667	140	30S ribosomal protein S8	rpsH
NODE_20094_length_267_cov_21.475655	297	30S ribosomal protein S9	rpsI
NODE_171755_length_80_cov_2.050000	108	Ribosomal RNA small subunit methyltransferase E (EC 2.1.1.193) (16S rRNA m3U1498 methyltransferase)	rsmE
NODE_305929_length_113_cov_2.000000	131	Putative Holliday junction resolvase (EC 3.1.-.-)	BUAP5A_541
NODE_77581_length_158_cov_3.411392	188	Protein translocase subunit SecA	secA
NODE_270947_length_100_cov_2.040000	124	S-adenosylmethionine decarboxylase proenzyme (AdoMetDC) (SAMDC) (EC 4.1.1.50) [Cleaved into: S-adenosylmethionine decarboxylase beta chain; S-adenosylmethionine decarboxylase alpha chain]	speD
NODE_360022_length_108_cov_2.037037	128	Spermidine synthase (EC 2.5.1.16) (Putrescine aminopropyltransferase) (PAPT) (SPDSY)	speE
NODE_38767_length_110_cov_8.463636	136	Signal recognition particle protein (Fifty-four homolog)	ffh
NODE_199484_length_75_cov_2.706667	105	Single-stranded DNA-binding protein (SSB) (Helix-destabilizing protein)	ssb
NODE_66407_length_246_cov_4.093496	276	Alanyl-tRNA synthetase (EC 6.1.1.7) (Alanine--tRNA ligase) (AlaRS)	alaS
NODE_39292_length_104_cov_2.971154	134	Aspartyl-tRNA synthetase (EC 6.1.1.12) (Aspartate--tRNA ligase) (AspRS)	aspS
NODE_136395_length_112_cov_2.857143	142	Phenylalanyl-tRNA synthetase beta chain (EC 6.1.1.20) (Phenylalanine--tRNA ligase beta chain) (PheRS)	pheT
NODE_206458_length_252_cov_4.785714	272	Glycyl-tRNA synthetase alpha subunit (EC 6.1.1.14) (Glycine--tRNA ligase alpha subunit) (GlyRS)	glyQ
NODE_78128_length_100_cov_4.240000	130	Histidyl-tRNA synthetase (EC 6.1.1.21) (Histidine--tRNA ligase) (HisRS)	hisS
NODE_53502_length_140_cov_3.735714	170	Isoleucyl-tRNA synthetase (EC 6.1.1.5) (Isoleucine--tRNA ligase) (IleRS)	ileS
NODE_40583_length_280_cov_5.939286-	298	Lysyl-tRNA synthetase (EC 6.1.1.6) (Lysine--tRNA ligase) (LysRS)	lysS
NODE_22158_length_406_cov_7.024631	432	Leucyl-tRNA synthetase (EC 6.1.1.4) (Leucine--tRNA ligase) (LeuRS)	leuS
NODE_78872_length_193_cov_3.896373	219	Methionyl-tRNA synthetase (EC 6.1.1.10) (Methionine--tRNA ligase) (MetRS)	metG
NODE_187359_length_136_cov_12.022058	154	Asparaginyl-tRNA synthetase (EC 6.1.1.22) (Asparagine--tRNA ligase) (AsnRS)	asnS
NODE_84614_length_140_cov_3.035714	170	Prolyl-tRNA synthetase (EC 6.1.1.15) (Proline--tRNA ligase) (ProRS)	proS
NODE_100023_length_84_cov_6.107143	102	Glutaminyl-tRNA synthetase (EC 6.1.1.18) (Glutamine--tRNA ligase) (GlnRS)	glnS
NODE_184213_length_148_cov_2.121622	178	Arginyl-tRNA synthetase (EC 6.1.1.19) (Arginine--tRNA ligase) (ArgRS)	argS
NODE_116913_length_147_cov_2.605442	167	Transaldolase (EC 2.2.1.2)	tal
NODE_72504_length_249_cov_8.393575	279	Thiamine-monophosphate kinase (Thiamine-phosphate kinase) (EC 2.7.4.16)	thiL
NODE_30065_length_163_cov_10.429448	189	Thioredoxin (Trx)	trxA
NODE_203524_length_188_cov_2.739362	214	Threonine synthase (TS) (EC 4.2.3.1)	thrC
NODE_216995_length_142_cov_2.021127	164	tRNA(Ile)-lysidine synthase (EC 6.3.4.19) (tRNA(Ile)-2-lysyl-cytidine synthase) (tRNA(Ile)-lysidine synthetase)	tilS mesJ
NODE_63689_length_172_cov_3.162791	200	Transketolase (TK) (EC 2.2.1.1)	tkt
NODE_26415_length_240_cov_7.166667	270	Protein tldD homolog	tldD
NODE_17192_length_440_cov_15.009091	464	tRNA (guanine-N(1)-)-methyltransferase (EC 2.1.1.31) (M1G-methyltransferase) (tRNA [GM37] methyltransferase)	trmD
NODE_112574_length_104_cov_3.336539	134	Tryptophan synthase alpha chain (EC 4.2.1.20)	trpA
NODE_50665_length_270_cov_4.655556	296	Tryptophan synthase beta chain (EC 4.2.1.20)	trpB
NODE_130111_length_125_cov_4.792000	155	Anthranilate phosphoribosyltransferase (EC 2.4.2.18)	trpD
NODE_74948_length_591_cov_7.335025	611	Anthranilate synthase component 1 (EC 4.1.3.27) (Anthranilate synthase component I)	trpE
NODE_108162_length_249_cov_3.357430	279	Anthranilate synthase component 2 (EC 4.1.3.27) (Anthranilate synthase component II) (Glutamine amido-transferase)	trpG
NODE_86421_length_227_cov_4.436123	257	tRNA pseudouridine synthase A (EC 5.4.99.12) (tRNA pseudouridine(38-40) synthase) (tRNA pseudouridylate synthase I) (tRNA-uridine isomerase I)	truA
NODE_30065_length_163_cov_10.429448	189	Thioredoxin reductase (TRXR) (EC 1.8.1.9)	trxB
NODE_138142_length_330_cov_2.396970	350	Probable peroxiredoxin (EC 1.11.1.15) (Thioredoxin reductase)	BU182
NODE_231903_length_158_cov_2.500000	182	GTP-binding protein TypA/BipA homolog	typA
NODE_51848_length_164_cov_5.347561	194	Thymidylate synthase (TS) (TSase) (EC 2.1.1.45)	thyA
NODE_172802_length_108_cov_2.055556	134	ABC transporter ATP-binding protein uup	uup
NODE_63300_length_128_cov_13.890625	146	Xanthine phosphoribosyltransferase (EC 2.4.2.22) (Xanthine-guanine phosphoribosyltransferase) (XGPRT)	gpt
NODE_276108_length_82_cov_2.024390	106	Uncharacterized sugar kinase BU060 (EC 2.7.1.-)	BU060
ODE_94689_length_80_cov_3.762500	110	Uncharacterized acyl-CoA thioester hydrolase BU274 (EC 3.1.2.-)	BU274
NODE_318118_length_166_cov_2.849398	184	UPF0135 protein BU301	BU301
NODE_296445_length_189_cov_2.058201	207	UPF0176 protein BUAP5A_358	BUAP5A_358
NODE_77743_length_155_cov_4.038710	185		FtsJ
NODE_249098_length_152_cov_2.355263	172		BUAP5A_378
NODE_113549_length_116_cov_6.939655	136		BUsg175
NODE_195098_length_234_cov_3.068376	254		BUsg372
NODE_154774_length_176_cov_5.738636	196		BUsg091
NODE_149591_length_90_cov_2.722222	120	tRNA-specific 2-thiouridylase mnmA (EC 2.8.1.-)	trmU mnmA
NODE_71437_length_208_cov_5.081731	228	Valyl-tRNA synthetase (EC 6.1.1.9) (Valine--tRNA ligase)	syV
NODE_195098_length_234_cov_3.068376	254	Putative uncharacterized protein yba2	yba2 BUAP5A_178
NODE_41644_length_141_cov_4.106383	167	OmpF-like porin	ompF
NODE_56887_length_816_cov_6.564951	838	Acetolactate synthase (EC 2.2.1.6)	ilvI
NODE_190644_length_80_cov_2.075000	110	PTS system mannitol-specific IIABC component (EC 2.7.1.69)	mtlA
NODE_301827_length_109_cov_2.018349	129	Ribulose-phosphate 3-epimerase (EC 5.1.3.1)	rpe
NODE_84312_length_121_cov_7.041322	139	Flagellar motor switch protein FliN	fliN
NODE_187359_length_136_cov_12.022058	154	Asparaginyl-tRNA synthetase (EC 6.1.1.22) (Asparagine--tRNA ligase)	asnS
NODE_23761_length_267_cov_79.617981	287	ATP synthase subunit b	atpF
NODE_40595_length_149_cov_3.751678	179	4-diphosphocytidyl-2-C-methyl-D-erythritol kinase (CMK) (EC 2.7.1.148) (4-(cytidine-5'-diphospho)-2-C-methyl-D-erythritol kinase)	ychB ispE
NODE_78219_length_197_cov_8.512691	223	Thymidylate kinase (EC 2.7.4.9) (dTMP kinase)	tmk
NODE_167083_length_84_cov_2.880952	114	tRNA modification GTPase	trmE
NODE_340211_length_101_cov_2.178218	121	Imidazole glycerol phosphate synthase subunit hisF (EC 4.1.3.-)	hisF
NODE_146716_length_155_cov_2.374193	185	Pyruvate kinase (EC 2.7.1.40)	pykA
NODE_115181_length_203_cov_3.290640	233	16S rRNA m2G966 methyltransferase (YhhF) (EC 2.1.1.52)	rsmD
NODE_101612_length_227_cov_2.779736	251	VacB protein	vacB
NODE_230420_length_171_cov_4.397661	191	Bifunctional protein FolD	folD
NODE_53754_length_90_cov_5.655556	120	NADH dehydrogenase I chain L (EC 1.6.5.3)	nuoL
NODE_4800_length_451_cov_15.962306	475	ATP-dependent protease peptidase subunit	hslV
NODE_64904_length_835_cov_9.044312	859	ATP-dependent protease LA (EC 3.4.21.53)	lon
NODE_37152_length_344_cov_12.005814	374	Hsc20 co-chaperone that acts with Hsc66 in IscU iron-sulfur cluster	iscU
NODE_33077_length_114_cov_6.263158	144	Protein grpE 2 (HSP-70 cofactor 2)	grpE1 grpE2
NODE_98235_length_266_cov_4.477444	296	Fructose-bisphosphate aldolase (EC 4.1.2.13)	alf, fbpA
NODE_195570_length_109_cov_2.027523	127	DNA polymerase III alpha chain (EC 2.7.7.7)	dnaE
NODE_71985_length_309_cov_3.715210	335	DNA gyrase subunit B (EC 5.99.1.3)	gyrB
NODE_111690_length_209_cov_8.483253	227	CysQ protein	cysQ
