# Supplementary material for: Deep Sequencing of the Transcriptomes of Soybean Aphid and Associated Endosymbionts
Source: PLoS One. 2012 Sep 12;7(9):e45161. doi: 10.1371/journal.pone.0045161 (PMC3440339; doi:10.1371/journal.pone.0045161)
Supplement: Table S4 — Primer sequences. Sequences are provided for primers used for PCR amplification of apn-3, apn-4, FT1, FT2 and Wolbachia (ftz, wsp, 16S, 23S) gene fragments. (XLSX) [file pone.0045161.s004.xlsx]

## Sheet: Sheet1
Supplementary Table 3 Primer sequences
Primer Names	Primer Sequences	Target Sequence
Primers to amplify full length high (APN)
SAAPN1-F	TATCGATTCGGCAAAGTCGTC	SAAPN1
SAAPN1-R	CTATGGTCACGCTGACAACG	SAAPN1
SAAPN2-F	GAGGCCGGTGCCTGATAC	SAAPN2
SAAPN2-R	ATGGTATAATATATTGTGTCGTTGGTC	SAAPN2
SAAPN3-F	TCTGTCGTATCAGGATTTCCA	SAAPN3
SAAPN3-R	TGAGTTGTAAAATCACAAGACTG	SAAPN3
SAAPN4-F	ATAGTTACATATCATCGAGCTTCC	SAAPN4
SAAPN4-R	TTTTGTGATCTCGTTCCATCC	SAAPN4
Primers for Q-RT-PCR
QP-APN3-F	TTAACGAAACGGCCGCATGGC
QP-APN3-R	AAGCGCCACCCAGTTGTCGATG	APN3
QP-APN4-F	ACAAGACGACGCGATCACCG	APN3
QP-APN4-R	AGCTGTGCCATGTAACCGGC	APN4
Q-LoEx1-F	TTGCGTCGCGGGCGAAATAC	APN4
Q-LoEx1-R	CTGGTGGTGGACACCGTAATCG	FT1
Q-LoEx2-F	AATACTGCGCGCCAGGTCTC	FT1
Q-LoEx2-R	CAGCACCCTTGTTTGCATCAGC	FT2
		FT2
Primers for detection of Wolbachia sequences			Annealing temperature
ftz-F	GTTGTCGCAAATACCGATGC	ftsZ	53 C
ftz-R	CTTAAGTAAGCTGGTATATC	ftsZ
wsp-F	GGGTCCAATAAGTGATGAAGAAAC	Wsp 1	55 C
wsp-R	TTAAAACGCTACTCCAGCTTCTGC	Wsp 1
wsp-F	GGGTCCAATAAGTGATGAAGAAAC	Wsp 2	55 C
wsp-691-R	AAAAATTAAACGCTACTCCA	Wsp 2
wRi16s-F	GATCCTGGCTCAGAATGAACG	16s rDNA	53 C
wRi 16s-R	TGATCCACGATTACTAGCGATTC	16s rDNA
wRi23s-F	GGCGTACCTTTTATCCGTTG	23s rDNA	53 C
wRi23s-R	GAGATTCTGTTAGTAGTGACGAG	23s rDNA
	F- forward primer; R-reverse primer
